# Supplementary material for: Potential mechanism prediction of Cold-Damp Plague Formula against COVID-19 via network pharmacology analysis and molecular docking
Source: Chin Med. 2020 Jul 30;15:78. doi: 10.1186/s13020-020-00360-8 (PMC7391051; doi:10.1186/s13020-020-00360-8)
Supplement: Supplementary file 1 — Additional file 1: Table S1. The main active Components in CDPF. [file 13020_2020_360_MOESM1_ESM.xlsx]

## Sheet: Sheet1
	Table S1. The main active Components in CDPF
序号	ID	Molecule name	Molecular formula	CAS	OB%/GI	DL	Origin herb	SMILES
1	MH1	leucopelargonidin	C15H14O6	520-17-2	57.97	0.24	MH	c12c(OC(c3ccc(O)cc3)C(O)C1O)cc(O)cc2O
2	MH2	Herbacetin	C15H10O7	527-95-7	36.07	0.27	MH	C1=CC(=CC=C1C2=C(C(=O)C3=C(O2)C(=C(C=C3O)O)O)O)O
3	MH3	Resivit	C15H14O7	480-17-1	30.84	0.27	MH	C1=CC(=C(C=C1C2C(C(C3=C(C=C(C=C3O2)O)O)O)O)O)O
4	A1	kaempferol	C15H10O6	520-18-3	41.88	0.24	MH, TLZ, GZ, JMY	C1=CC(=CC=C1C2=C(C(=O)C3=C(C=C(C=C3O2)O)O)O)O
5	MH4	delphinidin	C15H11ClO7	528-53-0	40.63	0.28	MH	C1=C(C=C(C(=C1O)O)O)C2=[O+]C3=CC(=CC(=C3C=C2O)O)O.[Cl-]
6	A2	quercetin	C15H10O7	117-39-5	46.43	0.28	MH, TLZ, GHX, CG, JSZ, JMY	C1=CC(=C(C=C1C2=C(C(=O)C3=C(C=C(C=C3O2)O)O)O)O)O
7	A3	luteolin	C15H10O6	491-70-3	36.16	0.25	MH, PL, JSZ	C1=CC(=C(C=C1C2=CC(=O)C3=C(C=C(C=C3O2)O)O)O)O
8	A4	beta-sitosterol	C29H50O	83-46-5	36.91	0.75	MH, QH, TLZ, SJ	CCC(CCC(C)C1CCC2C1(CCC3C2CC=C4C3(CCC(C4)O)C)C)C(C)C
9	A5	Stigmasterol	C29H48O	83-48-7	43.83	0.76	MH, KXR, PL, SJ	CCC(C=CC(C)C1CCC2C1(CCC3C2CC=C4C3(CCC(C4)O)C)C)C(C)C
10	A6	(+)-catechin	C15H14O6	154-23-4	54.83	0.24	MH, KXR	C1C(C(OC2=CC(=CC(=C21)O)O)C3=CC(=C(C=C3)O)O)O
11	MH5	Mandenol	C20H36O2	544-35-4	42	0.19	MH	CCCCCC=CCC=CCCCCCCCC(=O)OCC
12	MH6	Supraene	C30H50	111-02-4	33.55	0.42	MH	CC(=CCCC(=CCCC(=CCCC=C(C)CCC=C(C)CCC=C(C)C)C)C)C
13	MH7	24-Ethylcholest-4-en-3-one	C29H48O	67392-96-5	36.08	0.76	MH	CCC(CCC(C)C1CCC2C1(CCC3C2CCC4=CC(=O)CCC34C)C)C(C)C
14	A7	Diosmetin	C16H12O6	520-34-3	31.14	0.27	MH, QH	COC1=C(C=C(C=C1)C2=CC(=O)C3=C(C=C(C=C3O2)O)O)O
15	MH8	naringenin	C15H12O5	480-41-1	59.29	0.21	MH	C1C(OC2=CC(=CC(=C2C1=O)O)O)C3=CC=C(C=C3)O
16	MH9	taxifolin	C15H12O7	480-18-2	57.84	0.27	MH	C1=CC(=C(C=C1C2C(C(=O)C3=C(C=C(C=C3O2)O)O)O)O)O
17	MH10	campest-5-en-3beta-ol	C28H48O	474-62-4	37.58	0.71	MH	CC(C)C(C)CCC(C)C1CCC2C1(CCC3C2CC=C4C3(CCC(C4)O)C)C
18	MH11	eriodictyol	C15H12O6	552-58-9	71.79	0.24	MH	C1C(OC2=CC(=CC(=C2C1=O)O)O)C3=CC(=C(C=C3)O)O
19	A8	Genkwanin	C16H12O5	437-64-9	37.13	0.24	MH, GHX	COC1=CC(=C2C(=C1)OC(=CC2=O)C3=CC=C(C=C3)O)O
20	MH12	Pectolinarigenin	C17H14O6	520-12-7	41.17	0.3	MH	COC1=CC=C(C=C1)C2=CC(=O)C3=C(O2)C=C(C(=C3O)OC)O
21	MH13	Truflex OBP	C20H30O4	84-78-6	43.74	0.24	MH	CCCCCCCCOC(=O)C1=CC=CC=C1C(=O)OCCCC
22	KXR1	estrone	C18H22O2	53-16-7	53.56	0.32	KXR	CC12CCC3C(C1CCC2=O)CCC4=C3C=CC(=C4)O
23	KXR2	Diisooctyl succinate	C20H38O4	28880-24-2	31.62	0.23	KXR	CC(C)CCCCCOC(=O)CCC(=O)OCCCCCC(C)C
24	B1	11,14-eicosadienoic acid	C20H36O2	2091-39-6	39.99	0.2	KXR, TLZ	CCCCCC=CCC=CCCCCCCCCCC(=O)O
25	KXR3	gondoic acid	C20H38O2	5561-99-9	30.7	0.2	KXR	CCCCCCCCC=CCCCCCCCCCC(=O)O
26	KXR4	CLR	C27H46O	57-88-5	37.87	0.68	KXR	CC(C)CCCC(C)C1CCC2C1(CCC3C2CC=C4C3(CCC(C4)O)C)C
27	KXR5	Mairin	C30H48O3	472-15-1	55.38	0.78	KXR	CC(=C)C1CCC2(C1C3CCC4C5(CCC(C(C5CCC4(C3(CC2)C)C)(C)C)O)C)C(=O)O
28	KXR6	Glycyrol	C21H18O6	23013-84-5	90.78	0.67	KXR	CC(=CCC1=C(C2=C(C=C1O)OC(=O)C3=C2OC4=C3C=CC(=C4)O)OC)C
29	KXR7	Ziziphin_qt	C30H48O4	87834-10-4	66.95	0.62	KXR	C1C(O)C(C)(C)C2C(C3C(C45C(C6C(OC(C=C(C)C)CC6(C)O)(C5)OC4)CC3)(C)CC2)(C)C1
30	KXR8	Spinasterol	C29H48O	481-18-5	42.98	0.76	KXR	CCC(C=CC(C)C1CCC2C1(CCC3C2=CCC4C3(CCC(C4)O)C)C)C(C)C
31	KXR9	Licochalcone B	C16H14O5	58749-23-8	76.76	0.19	KXR	COC1=C(C=CC(=C1O)O)C=CC(=O)C2=CC=C(C=C2)O
32	KXR10	liquiritin	C21H22O9	551-15-5	65.69	0.74	KXR	C1C(OC2=C(C1=O)C=CC(=C2)O)C3=CC=C(C=C3)OC4C(C(C(C(O4)CO)O)O)O
33	KXR11	Glabridin	C20H20O4	59870-68-7	53.25	0.47	KXR	CC1(C=CC2=C(O1)C=CC3=C2OCC(C3)C4=C(C=C(C=C4)O)O)C
34	KXR12	Phaseol	C20H16O5	N/A	78.77	0.58	KXR	CC(=CCC1=C(C=CC2=C1OC(=O)C3=C2OC4=C3C=CC(=C4)O)O)C
35	KXR13	Machiline	C17H19NO3	2196-60-3	79.64	0.24	KXR	COC1=C(C=C2C(NCCC2=C1)CC3=CC=C(C=C3)O)O
36	KXR14	l-SPD	C19H21NO4	16562-13-3	87.35	0.54	KXR	COC1=C(C=C2C3CC4=C(CN3CCC2=C1)C(=C(C=C4)O)OC)O
37	QH1	Ammidin	C16H14O4	482-44-0	34.55	0.22	QH	CC(=CCOC1=C2C(=CC3=C1OC=C3)C=CC(=O)O2)C
38	QH2	6'-Feruloylnodakenin	C30H32O12	131623-14-8	32.02	0.67	QH	CC(C)(C1CC2=C(O1)C=C3C(=C2)C=CC(=O)O3)OC4C(C(C(C(O4)COC(=O)C=CC5=CC(=C(C=C5)O)OC)O)O)O
39	QH3	8-geranoxy-5-methoxypsoralen	C22H24O5	N/A	40.97	0.5	QH	c12c(occ2)c(OCC=C(C)CCC=C(C)C)c3c(CCC(O3)=O)c1OC
40	QH4	coumarin,glycoside	C27H36O11	N/A	33.07	0.78	QH	c12c(occ2)cc3c(CCC(O3)=O)c1OCC=C(C)CCC(OCC4C(O)C(O)C(O)C(O)O4)C(C)(O)C
41	QH5	Demethylfuropinnarin	C16H14O4	N/A	41.31	0.21	QH	CC(C)(C=C)C1=C2C(=C(C3=C1OC=C3)O)C=CC(=O)O2
42	QH6	diversoside_qt	C19H24O5	N/A	67.57	0.31	QH	CC(=CCOC1=CC2=C(C=C1)C=CC(=O)O2)CCC(C(C)(C)O)O
43	QH7	notoptol	C21H22O5	N/A	62.97	0.48	QH	c12c(occ2)cc3c(CCC(O3)=O)c1OCC=C(C)CC=CC(C)(O)C
44	QH8	Bergaptin	C21H22O4	7380-40-7	41.73	0.42	QH	CC(=CCCC(=CCOC1=C2C=CC(=O)OC2=CC3=C1C=CO3)C)C
45	QH9	Cnidilin	C17H16O5	14348-22-2	32.69	0.28	QH	CC(=CCOC1=C2C=COC2=C(C3=C1C=CC(=O)O3)OC)C
46	QH10	nodakenin	C20H24O9	495-31-8	57.12	0.69	QH	CC(C)(C1CC2=C(O1)C=C3C(=C2)C=CC(=O)O3)OC4C(C(C(C(O4)CO)O)O)O
47	QH11	isoimperatorin	C16H14O4	482-45-1	45.46	0.23	QH	CC(=CCOC1=C2C=CC(=O)OC2=CC3=C1C=CO3)C
48	QH12	Phellopterin	C17H16O5	2543-94-4	40.19	0.28	QH	CC(=CCOC1=C2C(=C(C3=C1OC(=O)C=C3)OC)C=CO2)C
49	C1	hederagenin	C29H50O	465-99-6	36.91	0.75	TLZ, FL	OC2CCC4(C)C(C2)=CCC3C1CCC(C1(CCC34)C)C(C)CCC(C(C)C)CC
50	TLZ1	isorhamnetin	C16H12O7	480-19-3	49.6	0.31	TLZ	COC1=C(C=CC(=C1)C2=C(C(=O)C3=C(C=C(C=C3O2)O)O)O)O
51	TLZ2	K-STROPHANTHOSIDE	C36H54O14	33279-57-1	70.65	0.22	TLZ	OC12C3C(CCC1(C)C(C5=CC(OC5)=O)CC2)C4(C=O)C(CC3)(CC(CC4)OC6OC(C)C(C(C6)OC)OC7OC(CO)C(C(C7O)O)O)O
52	TLZ3	K-STROPHANTHOSIDE_qt	C23H32O6	33279-57-1	30.8	0.78	TLZ	OC12C3C(CCC1(C)C(C5=CC(OC5)=O)CC2)C4(C=O)C(CC3)(CC(CC4)O)O
53	TLZ4	erysimoside	C35H52O14	7082-34-0	65.45	0.23	TLZ	CC1C(C(CC(O1)OC2CCC3(C4CCC5(C(CCC5(C4CCC3(C2)O)O)C6=CC(=O)OC6)C)C=O)O)OC7C(C(C(C(O7)CO)O)O)O
54	TLZ5	Cynotoxin	C23H32O6	♦ 66-28-4 ♦ 11023-66-8 ♦ 1398-86-3	99.94	0.78	TLZ	CC12CCC3C(C1(CCC2C4=CC(=O)OC4)O)CCC5(C3(CCC(C5)O)C=O)O
55	TLZ6	evobioside	C35H54O13	79435-42-0	44.25	0.24	TLZ	C1(OC6C(C(C(C(CO)O6)OC7C(C(C(C(C)O7)O)O)O)O)O)CCC5(C)C(CCC2C3(O)CCC(C3(CCC25)C)C4=CC(OC4)=O)C1
56	TLZ7	Dihomolinolenic acid	C20H34O2	17046-59-2	44.11	0.2	TLZ	CCC=CCC=CCC=CCCCCCCCCCC(=O)O
57	GZ1	11-Hydroxynumantenine	C21H26N2O4	N/A	50.79	0.71	GZ	c1c(O)cc2c(C3(C4CC5C(CN(C)C(C3)C5CO4)=CC)C(N2OC)=O)c1
58	GZ2	Harmonyl	C32H38N2O8	131-01-1	43.8	0.46	GZ	COC1C(CC2CN3CCC4=C(C3CC2C1C(=O)OC)NC5=CC=CC=C45)OC(=O)C6=CC(=C(C(=C6)OC)OC)OC
59	GZ3	ZINC00035529	C15H17NO4	22964-77-8	58.39	0.22	GZ	CC(CO)(C1CC2=C(C3=CC=CC=C3N=C2O1)OC)O
60	GZ4	Flavidin	C15H12O3	83924-98-5	30.1	0.26	GZ	c12cc(O)cc3c1c4c(CC2)cc(O)cc4CO3
61	GZ5	Albaspidin AA	C21H24O8	3570-40-9	31.16	0.36	GZ	C1(C(C)=O)C(O)C(C)(C)C(O)C(CC2=C(O)C(C)(C)C=C(C(C)=O)C2=O)C1=O
62	XCQ1	Tomentolide A	C25H22O5	N/A	33.83	0.85	XCQ	C1(C)(C)Oc2c(C=C1)c4c(C(c5ccccc5)=CC(O4)=O)c3c2C(C(C)C(C)O3)=O
63	XCQ2	tomentogenin	C21H36O5	3513-00-6	37.84	0.53	XCQ	C1C(O)CC2C(C3C(C4(O)C(C(O)(C(O)C)CC4)(C)C(O)C3)CC2)(C)C1
64	XCQ3	sarcostin	C21H34O6	18607-76-6	33.03	0.55	XCQ	C12(O)C3(O)C(CC(O)C1(C)C(C(O)C)(O)CC2)C4(C)C(CC(O)CC4)=CC3
65	XCQ4	cynapanoside C_qt	C21H28O6	N/A	42.17	0.83	XCQ	O1C3(C)OC=C5C3C(C1)OC(C4C(CC5)C2(C)C(CC(CC2)O)=CC4O)=O
66	XCQ5	cynatratoside B_qt	C21H28O5	N/A	55.37	0.8	XCQ	O1CC2OC(C3C(C5(C)C(CC(O)CC5)=CC3)CCC4=COC1(C)C24)=O
67	GHX1	Diop	C24H38O4	27554-26-3	43.59	0.39	GHX	CC(C)CCCCCOC(=O)C1=CC=CC=C1C(=O)OCCCCCC(C)C
68	GHX2	patchoulan 1,12-diol	C17H26O2	N/A	38.17	0.25	GHX	C1C2(C)C3(C4CC2C(CO)CCC45C3(C)C5(C)O)C1
69	GHX3	pachypodol	C18H16O7	33708-72-4	75.06	0.4	GHX	c1c(OC)cc2c(C(C(OC)=C(c3cc(OC)c(O)cc3)C2)=O)c1OC
70	GHX4	5-Hydroxy-7,4'-dimethoxyflavanon	C17H16O5	5128-44-9	51.54	0.27	GHX	COC1=CC=C(C=C1)C2CC(=O)C3=C(C=C(C=C3O2)OC)O
71	GHX5	irisolidone	C17H14O6	2345-17-7	37.78	0.3	GHX	COC1=CC=C(C=C1)C2=COC3=C(C2=O)C(=C(C(=C3)O)OC)O
72	GHX6	phenanthrone	C18H15NO3	484-16-2	38.7	0.33	GHX	C1CCC2(C1)C3=C(C=CC(=C3)[N+](=O)[O-])C4=CC=CC=C4C2=O
73	GHX7	quercetin 7-O-β-D-glucoside	C16H12O6	491-50-9	49.57	0.27	GHX	c1(O)cc(O)c2c(CC(c3ccc(O)c(O)c3)=C(O)C2=O)c1
74	GHX8	Acanthoside B	C28H36O13	7374-79-0	43.35	0.77	GHX	COC1=CC(=CC(=C1O)OC)C2C3COC(C3CO2)C4=CC(=C(C(=C4)OC)OC5C(C(C(C(O5)CO)O)O)O)OC
75	GHX9	3,23-dihydroxy-12-oleanen-28-oic acid	C26H30O11	N/A	30.86	0.86	GHX	C1(CO)C(O)C(O)C(O)C(Oc2cc(OC)c3c(CC(c4ccc(OC)c(OC)c4)=C(OC)C3=O)c2)O1
76	PL1	amyrin Palmitate	C46H80O2	559-70-6	32.68	0.3	PL	CCCCCCCCCCCCCCCC(=O)OC1CCC2(C(C1(C)C)CCC3(C2CC=C4C3(CCC5(C4CC(CC5)(C)C)C)C)C)C
77	PL2	7-acetoxy-8-hydroxy-9-isobutyryloxythymol	C16H22O6	N/A	33.39	0.18	PL	c1cc(C(C)(O)COC(C(C)C)=O)c(O)cc1COC(C)=O
78	PL3	9-acetoxy-8,10-epoxy-6-hydroxythymol 3-O-angelate	C17H20O6	N/A	61.44	0.21	PL	c1(O)cc(C2(CO2)COC(C)=O)c(OC(C(C)=CC)=O)cc1C
79	PL4	Dammaradienyl acetate	C32H52O2	52914-31-5	46.52	0.82	PL	CC(=CCCC(=C)C1CCC2(C1CCC3C2(CCC4C3(CCC(C4(C)C)OC(=O)C)C)C)C)C
80	PL5	Eupatoriopicrin	C20H26O6	6856-01-5	76.78	0.36	PL	C1C=C(C)CC(OC(C(CO)=CCO)=O)C2C(OC(C2=C)=O)C=C(C)C1
81	PL6	[(3S,4aR,6aR,6aR,6bR,8aR,12S,12aR,14aR,14bR)-4,4,6a,6b,8a,12,14b-heptamethyl-11-methylene-1,2,3,4a,5,6,6a,7,8,9,10,12,12a,13,14,14a-hexadecahydropicen-3-yl] acetate	C32H52O2	6426-43-3	43.08	0.74	PL	CC1C2C3CCC4C5(CCC(C(C5CCC4(C3(CCC2(CCC1=C)C)C)C)(C)C)OC(=O)C)C
82	PL7	Eupaformosanin	C22H28O8	64439-43-6	50.2	0.52	PL	CC1=CCC(C(=CC2C(C(C1)OC(=O)C(=CCO)CO)C(=C)C(=O)O2)C)OC(=O)C
83	CZ1	wogonin	C16H12O5	632-85-9	30.68	0.23	CZ	COC1=C(C=C(C2=C1OC(=CC2=O)C3=CC=CC=C3)O)O
84	CZ4	2-Hydroxyisoxypropyl-3-hydroxy-7-isopentene-2,3-dihydrobenzofuran-5-carboxylic	C17H22O5	N/A	45.2	0.2	CZ	CC(=CCC1=C2C(=CC(=C1)C(=O)O)C(C(O2)C(C)(C)O)O)C
85	CZ2	NSC63551	C29H48O	4736-55-4	39.25	0.76	CZ	CCC(C=CC(C)C1CCC2C1(CCC3C2CCC4C3(CCC(=O)C4)C)C)C(C)C
86	CZ3	Stigmasterol 3-O-beta-D-glucopyranoside_qt	C29H48O	N/A	43.83	0.76	CZ	C1C(O)CC2=CCC3C(CCC4(C)C3CCC4C(C=CC(C(C)C)CC)C)C2(C)C1
87	D1	3β-acetoxyatractylone	C17H22O3	61206-10-8	40.57	0.22	CZ, BZ	o1c2c(CC3C(C(OC(C)=O)CCC3(C)C2)=C)c(C)c1
88	D2	beta-daucosterol_qt	C29H50O	N/A	36.91	0.75	CZ, CG	OC1CC2=CCC3C(CCC4(C)C3CCC4C(CCC(C(C)C)CC)C)C2(C)CC1
89	D3	beta-sitosterol 3-O-glucoside_qt	C29H50O	474-58-8	36.91	0.75	CZ, CG	C1C(O)CC2=CCC3C(CCC4(C)C3CCC4C(CCC(CC)C(C)C)C)C2(C)C1
90	D4	daucosterin_qt	C29H50O	♦ 474-58-8 ♦ 8006-28-8	36.91	0.76	CZ, CG	C1C(O)CC2=CCC3C(CCC4(C)C3CCC4C(C)CCC(CC)C(C)C)C2(C)C1
91	D5	daucosterol_qt	C29H50O	474-58-8	36.91	0.76	CZ, CG	OC1CCC2(C)C(C1)=CCC3C2CCC4(C)C3CCC4C(CCC(C(C)C)CC)C
92	FL1	(2R)-2-[(3S,5R,10S,13R,14R,16R,17R)-3,16-dihydroxy-4,4,10,13,14-pentamethyl-2,3,5,6,12,15,16,17-octahydro-1H-cyclopenta[a]phenanthren-17-yl]-6-methylhept-5-enoic acid	C30H46O4	176390-66-2	30.93	0.81	FL	CC(=CCCC(C1C(CC2(C1(CC=C3C2=CCC4C3(CCC(C4(C)C)O)C)C)C)O)C(=O)O)C
93	FL2	trametenolic acid	C30H48O3	24160-36-9	38.71	0.8	FL	C1(O)CCC4(C)C(CCC2=C4CCC3(C)C2(CCC3C(C(O)=O)CCC=C(C)C)C)C1(C)C
94	FL3	7,9(11)-dehydropachymic acid	C33H50O5	77012-31-8	35.11	0.81	FL	CC(C)C(=C)CCC(C1C(CC2(C1(CC=C3C2=CCC4C3(CCC(C4(C)C)OC(=O)C)C)C)C)O)C(=O)O
95	FL4	Cerevisterol	C28H46O3	516-37-0	37.96	0.77	FL	CC(C)C(C)C=CC(C)C1CCC2C1(CCC3C2=CC(C4(C3(CCC(C4)O)C)O)O)C
96	FL5	(2R)-2-[(3S,5R,10S,13R,14R,16R,17R)-3,16-dihydroxy-4,4,10,13,14-pentamethyl-2,3,5,6,12,15,16,17-octahydro-1H-cyclopenta[a]phenanthren-17-yl]-5-isopropyl-hex-5-enoic acid	C31H48O4	6754-16-1	31.07	0.82	FL	CC(C)C(=C)CCC(C1C(CC2(C1(CC=C3C2=CCC4C3(CCC(C4(C)C)O)C)C)C)O)C(=O)O
97	FL6	ergosta-7,22E-dien-3beta-ol	C28H46O	2465-11-4	43.51	0.72	FL	CC(C)C(C)C=CC(C)C1CCC2C1(CCC3C2=CCC4C3(CCC(C4)O)C)C
98	FL7	Ergosterol peroxide	C28H46O3	2061-64-5	40.36	0.81	FL	C1CC2C3(C=CC5(OO3)C2(C)CCC4(C)C5CCC4C(C)CCC(C(C)C)C)CC1O
99	FL8	(2R)-2-[(5R,10S,13R,14R,16R,17R)-16-hydroxy-3-keto-4,4,10,13,14-pentamethyl-1,2,5,6,12,15,16,17-octahydrocyclopenta[a]phenanthren-17-yl]-5-isopropyl-hex-5-enoic acid	C31H46O4	465-18-9	38.26	0.82	FL	CC(C)C(=C)CCC(C1C(CC2(C1(CC=C3C2=CCC4C3(CCC(=O)C4(C)C)C)C)C)O)C(=O)O
100	FL9	3beta-Hydroxy-24-methylene-8-lanostene-21-oic acid	C31H50O3	560-66-7	38.7	0.81	FL	CC(C)C(=C)CCC(C1CCC2(C1(CCC3=C2CCC4C3(CCC(C4(C)C)O)C)C)C)C(=O)O
101	FL12	pachymic acid	C33H52O5	29070-92-6	33.63	0.81	FL	C1(OC(C)=O)CCC4(C)C(CCC2=C4CCC3(C)C2(CC(O)C3C(C(O)=O)CCC(C(C)C)=C)C)C1(C)C
102	FL13	Poricoic acid A	C31H46O5	137551-38-3	30.61	0.76	FL	CC(C)C(=C)CCC(C1C(CC2(C1(CC=C3C2=CCC(C3(C)CCC(=O)O)C(=C)C)C)C)O)C(=O)O
103	FL14	Poricoic acid B	C30H44O5	137551-39-4	30.52	0.75	FL	CC(=CCCC(C1C(CC2(C1(CC=C3C2=CCC(C3(C)CCC(=O)O)C(=C)C)C)C)O)C(=O)O)C
104	FL10	poricoic acid C	C31H46O4	151200-89-4	38.15	0.75	FL	CC(C)C(=C)CCC(C1CCC2(C1(CC=C3C2=CCC(C3(C)CCC(=O)O)C(=C)C)C)C)C(=O)O
105	FL11	dehydroeburicoic acid	C30H46O3	6879-05-6	44.17	0.83	FL	C1(O)CCC2(C)C(CC=C3C2=CCC4(C)C3CCC4C(CCC(C(C)C)=C)C(O)=O)C1(C)C
106	BZ5	12-senecioyl-2E,8E,10E-atractylentriol	C19H22O4	113269-39-9	62.4	0.22	BZ	C(C(OC(CCO)C=CC=CC#CC#CC=CCO)=O)=C(C)C
107	BZ6	14-acetyl-12-senecioyl-2E,8E,10E-atractylentriol	C21H24O5	113269-37-7	60.31	0.31	BZ	C(C(OC(C=CC=CC#CC#CC=CCO)CCOC(C)=O)=O)=C(C)C
108	BZ1	14-acetyl-12-senecioyl-2E,8Z,10E-atractylentriol	C21H24O5	113269-36-6	63.37	0.3	BZ	CC(C)=CC(OC(C=CC=CC#CC#CC=CCO)CCOC(C)=O)=O
109	BZ2	α-Amyrin	C30H50O	638-95-9	39.51	0.76	BZ	C1(O)CCC5(C)C(CCC2(C3(CCC4(CCC(C(C4C3=CCC25)C)C)C)C)C)C1(C)C
110	BZ3	(3S,8S,9S,10R,13R,14S,17R)-10,13-dimethyl-17-[(2R,5S)-5-propan-2-yloctan-2-yl]-2,3,4,7,8,9,11,12,14,15,16,17-dodecahydro-1H-cyclopenta[a]phenanthren-3-ol	C30H52O	64997-52-0	36.23	0.78	BZ	CCCC(CCC(C)C1CCC2C1(CCC3C2CC=C4C3(CCC(C4)O)C)C)C(C)C
111	D1	3β-acetoxyatractylone	C17H22O3	61206-10-8	54.07	0.22	CZ, BZ	C1C(OC(C)=O)C(C2C(Cc3c(C2)c(C)co3)(C)C1)=C
112	BZ4	8β-ethoxy atractylenolide Ⅲ	C17H24O3	113269-35-5	35.95	0.21	BZ	CCOC12CC3(CCCC(=C)C3CC1=C(C(=O)O2)C)C
113	HP1	Eucalyptol	C18H18O2	97-53-0	60.62	0.32	HP	CC12CCC3=C(C1CCC2=O)C=CC4=C3C=CC(=C4)O
114	HP2	Neohesperidin	C16H14O6	13241-33-3	57.44	0.27	HP	c1c(O)c2c(OC(c3cc(O)cc(OC)c3)CC2=O)cc1O
115	CG1	(4E,6E)-1,7-bis(4-hydroxyphenyl)hepta-4,6-dien-3-one	C19H18O3	332371-82-1	67.92	0.24	CG	C1=CC(=CC=C1CCC(=O)C=CC=CC2=CC=C(C=C2)O)O
116	SJ1	6-methylgingediacetate2	C22H34O6	N/A	48.73	0.32	SJ	COc1cc(CCC(CC(OC(C)=O)CCCCC)OC(C)=O)ccc1OC
117	SJ2	Dihydrocapsaicin	C18H29NO3	19408-84-5	47.07	0.19	SJ	CC(C)CCCCCCC(=O)NCC1=CC(=C(C=C1)O)OC
118	DL1	lumbritin	C20H21NO5	N/A	High	0.55	DL	CN1CCC2=CC(=C(C=C2C13CC4=C(C3O)C5=C(C=C4)OCO5)O)OC
119	JBL1	arecaine	C7H11NO2	499-04-7	High	0.55	JBL	CN1CCC=C(C1)C(=O)O
120	JBL2	arecoline	C8H14BrNO2	63-75-2	High	0.55	JBL	CN1CCC=C(C1)C(=O)OC.Br
121	JBL3	guvacine	C6H10ClNO2	498-96-4	High	0.55	JBL	C1CNCC(=C1)C(=O)O.Cl
122	JBL4	guvacoline	C7H11NO2	495-19-2	High	0.55	JBL	COC(=O)C1=CCCNC1
123	JBL5	isoguvacine	C6H10ClNO2	64603-90-3	High	0.55	JBL	C1CNCC=C1C(=O)O.Cl
124	JSZ1	L-Isoleucine	C6H13NO2	73-32-5	High	0.55	JSZ	CCC(C)C(C(=O)[O-])[NH3+]
125	JSZ2	L-Valine	C5H11NO2	72-18-4	High	0.55	JSZ	CC(C)C(C(=O)O)N
126	JSZ3	L-Threonine	C4H9NO3	72-19-5	High	0.55	JSZ	CC(C(C(=O)O)N)O
127	JSZ37	L-Lactic Acid	C3H6O3	79-33-4	High	0.56	JSZ	CC(C(=O)O)O
128	JSZ4	L-Alanine	C3H7NO2	56-41-7	High	0.55	JSZ	CC(C(=O)O)N
129	JSZ5	L-Glutamic Acid	C5H9NO4	56-86-0	High	0.56	JSZ	C(CC(=O)O)C(C(=O)O)N
130	JSZ6	L-Glutamine	C5H10N2O3	56-85-9	High	0.55	JSZ	C(CC(=O)N)C(C(=O)O)N
131	JSZ7	Glycine	C2H5NO2	56-40-6	High	0.55	JSZ	C(C(=O)O)N
132	JSZ8	L-Aspartic Acid	C4H7NO4	56-84-8	High	0.56	JSZ	C(C(C(=O)O)N)C(=O)O
133	JSZ9	Succinic Acid	C4H6O4	110-15-6	High	0.56	JSZ	C(CC(=O)O)C(=O)O
134	JSZ10	Maleic Acid	C4H4O4	110-16-7	High	0.56	JSZ	C(=CC(=O)O)C(=O)O
135	JSZ11	L-Tyrosine	C9H11NO3	60-18-4	High	0.55	JSZ	C1=CC(=CC=C1CC(C(=O)O)N)O
136	JSZ12	4-Hydroxybenzoic acid	C7H6O3	99-96-7	High	0.56	JSZ	C1=CC(=CC=C1C(=O)O)O
137	E1	5-Hydroxymethylfurfural	C6H6O3	67-47-0	High	0.55	JSZ, JMY, JSQ	C1=C(OC(=C1)C=O)CO
138	E8	Acetic Acid	C2H4O2	64-19-7	High	0.56	JSZ, JMY, JSQ	CC(=O)O
139	JSZ13	Epigallocatechin	C15H14O7	970-74-1	High	0.55	JSZ	C1C(C(OC2=CC(=CC(=C21)O)O)C3=CC(=C(C(=C3)O)O)O)O
140	JSZ14	L-Serine	C3H7NO3	56-45-1	High	0.55	JSZ	C(C(C(=O)O)N)O
141	JSZ15	L-Methionine	C5H11NO2S	63-68-3	High	0.55	JSZ	CSCCC(C(=O)O)N
142	JSZ16	L-Leucine	C6H13NO2	61-90-5	High	0.55	JSZ	CC(C)CC(C(=O)O)N
143	JSZ17	L-Phenylalanine	C9H11NO2	63-91-2	High	0.55	JSZ	C1=CC=C(C=C1)CC(C(=O)O)N
144	JSZ18	L-Lysine	C6H14N2O2	56-87-1	High	0.55	JSZ	C(CCN)CC(C(=O)O)N
145	JSZ19	L-Histidine	C6H9N3O2	71-00-1	High	0.55	JSZ	C1=C(NC=N1)CC(C(=O)O)N
146	JSZ20	L-Proline	C5H9NO2	147-85-3	High	0.55	JSZ	C1CC(NC1)C(=O)O
147	JSZ21	Palmitic Acid	C16H32O2	57-10-3	High	0.56	JSZ	CCCCCCCCCCCCCCCC(=O)O
148	JSZ22	L-Malic Acid	C4H6O5	97-67-6	High	0.56	JSZ	C(C(C(=O)O)O)C(=O)O
149	JSZ23	Methylheptenone	C8H14O	110-93-0	High	0.55	JSZ	CC(=CCCC(=O)C)C
150	JSZ24	1-Octanol	C8H18O	111-87-5	High	0.55	JSZ	CCCCCCCCO
151	E2	3-Methylbutanal	C5H10O	590-86-3	High	0.55	JSZ, JMY	CC(C)CC=O
152	E3	2-Methylbutyraldehyde	C5H10O	96-17-3	High	0.55	JSZ, JMY	CCC(C)C=O
153	E4	FURFURAL	C5H4O2	98-01-1	High	0.55	JSZ, JMY	C1=COC(=C1)C=O
154	E5	2-Acetylfuran	C6H6O2	1192-62-7	High	0.55	JSZ, JMY	CC(=O)C1=CC=CO1
155	JSZ25	4-Hydroxybutanoic Acid	C4H8O3	591-81-1	High	0.56	JSZ	C(CC(=O)O)CO
156	JSZ26	3-Hexene-2,5-Dione	C6H8O2	4436-75-3	High	0.55	JSZ	CC(=O)C=CC(=O)C
157	E6	5-Methyl-2-Furaldehyde	C6H6O2	620-02-0	High	0.55	JSZ, JMY	CC1=CC=C(O1)C=O
158	JSZ27	1-(2-Furyl)Propan-1-One	C7H8O2	3194-15-8	High	0.55	JSZ	CCC(=O)C1=CC=CO1
159	JSZ28	ISOMALTOL	C6H6O3	3420-59-5	High	0.55	JSZ	CC(=O)C1=C(C=CO1)O
160	JSZ29	1-Methyl-1H-pyrrole-2-ethylamine	C7H12N2	83732-75-6	High	0.55	JSZ	CN1C=CC=C1CCN
161	JSZ30	Alpha-Methylene-Gamma-Valerolactone	C6H8O2	62873-16-9	High	0.55	JSZ	CC1CC(=C)C(=O)O1
162	JSZ31	Furfurylmethylamphetamine	C15H19NO	13445-60-8	High	0.55	JSZ	CC(CC1=CC=CC=C1)N(C)CC2=CC=CO2
163	JSZ38	Methyl 1,2-Dimethyl-5-Oxo-2-Pyrrolidinecarboxylate	C8H13NO3	56145-23-4	High	0.55	JSZ	CC1(CCC(=O)N1C)C(=O)OC
164	JSZ32	Furan-2,5-Dicarbaldehyde	C6H4O3	823-82-5	High	0.55	JSZ	C1=C(OC(=C1)C=O)C=O
165	JSZ33	3-Cyclohexen-1-Ol, 1-Methyl-4-(1-Methylethyl)-	C10H18O	586-82-3	High	0.55	JSZ	CC(C)C1=CCC(CC1)(C)O
166	JSZ34	Methyl Furan-3-Carboxylate	C6H6O3	13129-23-2	High	0.55	JSZ	COC(=O)C1=COC=C1
167	JSZ35	4-Hydroxy-2,5-Dimethylfuran-3(2H)-One	C6H8O3	3658-77-3	High	0.56	JSZ	CC1C(=O)C(=C(O1)C)O
168	JSZ36	Methyl 2,4-Heptadienoate	C8H12O2	56424-97-6	High	0.55	JSZ	CCC=CC=CC(=O)OC
169	JSZ39	2,3-Dihydro-3,5-Dihydroxy-6-Methyl-4h-Pyran-4-One	C6H8O4	28564-83-2	High	0.56	JSZ	CC1=C(C(=O)C(CO1)O)O
170	JMY1	Tricin	C17H14O7	520-32-1	High	0.55	JMY	COC1=CC(=CC(=C1O)OC)C2=CC(=O)C3=C(C=C(C=C3O2)O)O
171	JMY2	Benzaldehyde	C7H6O	100-52-7	High	0.55	JMY	C1=CC=C(C=C1)C=O
172	JMY3	Diacetone Alcohol	C6H12O2	123-42-2	High	0.55	JMY	CC(=O)CC(C)(C)O
173	JMY14	3-Furaldehyde	C5H4O2	498-60-2	High	0.55	JMY	C1=COC=C1C=O
174	JMY4	Acetone	C3H6O	67-64-1	High	0.55	JMY	CC(=O)C
175	JMY5	Formic Acid	CH2O2	64-18-6	High	0.56	JMY	C(=O)O
176	JMY6	Butanal	C4H8O	123-72-8	High	0.55	JMY	CCCC=O
177	JMY7	Hydroxyacetone	C3H6O2	116-09-6	High	0.55	JMY	CC(=O)CO
178	JMY8	1-Hydroxy-2-Butanone	C4H8O2	5077-67-8	High	0.55	JMY	CCC(=O)CO
179	E7	Hexanal	C6H12O	66-25-1	High	0.55	JMY, JSQ	CCCCCC=O
180	JMY9	2-Furanmethanol	C5H6O2	98-00-0	High	0.55	JMY	C1=COC(=C1)CO
181	JMY10	Butyrolactone	C4H6O2	96-48-0	High	0.55	JMY	C1CC(=O)OC1
182	JMY11	2,5-Dimethyl Pyrazine	C6H8N2	123-32-0	High	0.55	JMY	CC1=CN=C(C=N1)C
183	JMY12	2-Amylfuran	C9H14O	3777-69-3	High	0.55	JMY	CCCCCC1=CC=CO1
184	JMY13	Butyl Butyrate	C8H16O2	109-21-7	High	0.55	JMY	CCCCOC(=O)CCC
185	JSQ1	Sarcosine	C3H7NO2	107-97-1	High	0.55	JSQ	CNCC(=O)O
186	JSQ2	(S)-2-Methyl-1-Butanol	C5H12O	1565-80-6	High	0.55	JSQ	CCC(C)CO
187	JSQ8	3,3-DIMETHYL-2-BUTANOL	C6H14O	464-07-3	High	0.55	JSQ	CC(C(C)(C)C)O
188	JSQ3	Disiloxane, Hexamethyl-	C6H18OSi2	107-46-0	High	0.55	JSQ	C[Si](C)(C)O[Si](C)(C)C
189	JSQ9	2,4,4-Trimethylpentan-2-Amine	C8H19N	107-45-9	High	0.55	JSQ	CC(C)(C)CC(C)(C)N
190	JSQ4	Phosphonium, Tetraethyl-	C8H20P	13983-95-4	High	0.55	JSQ	CC[P+](CC)(CC)CC
191	JSQ5	2-Phenylbutyramide	C10H13NO	90-26-6	High	0.55	JSQ	CCC(C1=CC=CC=C1)C(=O)N
192	JSQ6	2-Decanol	C10H22O	1120-06-5	High	0.55	JSQ	CCCCCCCCC(C)O
193	JSQ7	Pyridine	C5H5N	110-86-1	High	0.55	JSQ	C1=CC=NC=C1
