# Supplementary material for: Potential mechanism prediction of Cold-Damp Plague Formula against COVID-19 via network pharmacology analysis and molecular docking
Source: Chin Med. 2020 Jul 30;15:78. doi: 10.1186/s13020-020-00360-8 (PMC7391051; doi:10.1186/s13020-020-00360-8)
Supplement: Supplementary file 2 — Additional file 2: Table S2. Candidate targets of active ingredients in the CDPF. [file 13020_2020_360_MOESM2_ESM.xlsx]

## Sheet: Sheet1
Table S2. Candidate targets of active ingredients in the CDPF
ID	Molecule name	Gene symbol	Protein name	Uniprot ID
MH1	leucopelargonidin	PTGS1	Prostaglandin G/H synthase 1	P23219
MH1	leucopelargonidin	ESR1	Estrogen receptor	P03372
MH1	leucopelargonidin	PTGS2	Prostaglandin G/H synthase 2	P35354
MH1	leucopelargonidin	CA4	Carbonic anhydrase 4	P22748
MH1	leucopelargonidin	CA3	Carbonic anhydrase 3	P07451
MH1	leucopelargonidin	ESR2	Estrogen receptor beta	Q92731
MH1	leucopelargonidin	KLK2	Kallikrein-2	P20151
MH1	leucopelargonidin	CBR1	Carbonyl reductase [NADPH] 1	P16152
MH1	leucopelargonidin	CYP1B1	Cytochrome P450 1B1	Q16678
MH2	Herbacetin	MAPT	Microtubule-associated protein tau	P10636
MH2	Herbacetin	ABCG2	ATP-binding cassette sub-family G member 2	Q9UNQ0
MH2	Herbacetin	AKR1B1	Aldose reductase	P15121
MH2	Herbacetin	CA7	Carbonic anhydrase 7	P43166
MH2	Herbacetin	CYP1B1	Cytochrome P450 1B1	Q16678
MH2	Herbacetin	DAPK1	Death-associated protein kinase 1	P53355
MH2	Herbacetin	HSD17B1	Estradiol 17-beta-dehydrogenase 1	P14061
MH2	Herbacetin	HSD17B2	Estradiol 17-beta-dehydrogenase 2	P37059
MH2	Herbacetin	ESRRA	Steroid hormone receptor ERR1	P11474
MH2	Herbacetin	ALOX5	Arachidonate 5-lipoxygenase	P09917
MH2	Herbacetin	ABCB1	Multidrug resistance protein 1	P08183
MH2	Herbacetin	ABCC1	Multidrug resistance-associated protein 1	P33527
MH2	Herbacetin	NOX4	NADPH oxidase 4	Q9NPH5
MH2	Herbacetin	MPO	Myeloperoxidase	P05164
MH2	Herbacetin	TYR	Tyrosinase	P14679
MH2	Herbacetin	XDH	Xanthine dehydrogenase/oxidase	P47989
MH2	Herbacetin	MAOA	Amine oxidase [flavin-containing] A	P21397
MH2	Herbacetin	CA4	Carbonic anhydrase 4	P22748
MH2	Herbacetin	CYP2C8	Cytochrome P450 2C8	P10632
MH2	Herbacetin	ELAVL1	ELAV-like protein 1	Q15717
MH2	Herbacetin	GPR35	G-protein coupled receptor 35	Q9HC97
MH2	Herbacetin	KDM4E	Lysine-specific demethylase 4E	B2RXH2
MH2	Herbacetin	GLO1	Lactoylglutathione lyase	Q04760
MH2	Herbacetin	ALOX12	Arachidonate 12-lipoxygenase, 12S-type	P18054
MH2	Herbacetin	ALOX15	Arachidonate 15-lipoxygenase	P16050
MH2	Herbacetin	NEK6	Serine/threonine-protein kinase Nek6	Q9HC98
MH2	Herbacetin	NUAK1	NUAK family SNF1-like kinase 1	O60285
MH2	Herbacetin	PKN1	Serine/threonine-protein kinase N1	Q16512
MH2	Herbacetin	TOP2A	DNA topoisomerase 2-alpha	P11388
MH2	Herbacetin	MPG	DNA-3-methyladenine glycosylase	P29372
MH2	Herbacetin	PTPRS	Receptor-type tyrosine-protein phosphatase S	Q13332
MH2	Herbacetin	AMY1A; AMY1B; AMY1C	Alpha-amylase 1	P04745
MH2	Herbacetin	GRK6	G protein-coupled receptor kinase 6	P43250
MH2	Herbacetin	TERT	Telomerase reverse transcriptase	O14746
MH2	Herbacetin	ST6GAL1	Beta-galactoside alpha-2,6-sialyltransferase 1	P15907
MH2	Herbacetin	HSPA1A	Heat shock 70 kDa protein 1A	P0DMV8
MH2	Herbacetin	POLI	DNA polymerase iota	Q9UNA4
MH2	Herbacetin	POLH	DNA polymerase eta	Q9Y253
MH2	Herbacetin	SLC22A6	Solute carrier family 22 member 6	Q4U2R8
MH2	Herbacetin	SMAD3	Mothers against decapentaplegic homolog 3	P84022
MH2	Herbacetin	AKR1B10	Aldo-keto reductase family 1 member B10	O60218
MH2	Herbacetin	ESR1	Estrogen receptor	P03372
MH2	Herbacetin	ESR2	Estrogen receptor beta	Q92731
MH2	Herbacetin	CDK1	Cyclin-dependent kinase 1	P06493
MH2	Herbacetin	NR1I2	Nuclear receptor subfamily 1 group I member 2	O75469
MH2	Herbacetin	UGT3A1	UDP-glucuronosyltransferase 3A1	Q6NUS8
MH2	Herbacetin	RPS6KA3	Ribosomal protein S6 kinase alpha-3	P51812
MH2	Herbacetin	AHR	Aryl hydrocarbon receptor	P35869
MH2	Herbacetin	UGT1A3	UDP-glucuronosyltransferase 1-3	P35503
MH2	Herbacetin	UGT1A8	UDP-glucuronosyltransferase 1-8	Q9HAW9
MH2	Herbacetin	UGT1A7	UDP-glucuronosyltransferase 1-7	Q9HAW7
MH2	Herbacetin	UGT1A9	UDP-glucuronosyltransferase 1-9	O60656
MH3	Resivit	PTGS1	Prostaglandin G/H synthase 1	P23219
MH3	Resivit	PTGS2	Prostaglandin G/H synthase 2	P35354
MH3	Resivit	CA4	Carbonic anhydrase 4	P22748
MH3	Resivit	CA7	Carbonic anhydrase 7	P43166
MH3	Resivit	CA3	Carbonic anhydrase 3	P07451
MH3	Resivit	PGF	Placenta growth factor	P49763
MH3	Resivit	VEGFA	Vascular endothelial growth factor A	P15692
MH3	Resivit	PGD	6-phosphogluconate dehydrogenase, decarboxylating	P52209
MH3	Resivit	CYP1B1	Cytochrome P450 1B1	Q16678
MH3	Resivit	KLK2	Kallikrein-2	P20151
MH3	Resivit	HMOX1	Heme oxygenase 1	P09601
MH3	Resivit	DNMT1	DNA (cytosine-5)-methyltransferase 1	P26358
MH3	Resivit	SLC47A1	Multidrug and toxin extrusion protein 1	Q96FL8
MH3	Resivit	APOB	Apolipoprotein B-100	P04114
MH3	Resivit	PON1	Serum paraoxonase/arylesterase 1	P27169
MH3	Resivit	BACE1	Beta-secretase 1	P56817
MH3	Resivit	SLC22A11	Solute carrier family 22 member 11	Q9NSA0
MH3	Resivit	CSF2	Granulocyte-macrophage colony-stimulating factor	P04141
A1	kaempferol	NOS2	Nitric oxide synthase, inducible	P35228
A1	kaempferol	PTGS1	Prostaglandin G/H synthase 1	P23219
A1	kaempferol	AR	Androgen receptor	P10275
A1	kaempferol	PPARG	Peroxisome proliferator activated receptor gamma	P37231
A1	kaempferol	PTGS2	Prostaglandin G/H synthase 2	P35354
A1	kaempferol	PIK3CG	Phosphatidylinositol-4,5-bisphosphate 3-kinase catalytic subunit, gamma isoform	P48736
A1	kaempferol	NCOA2	Nuclear receptor coactivator 2	Q15596
A1	kaempferol	DPP4	Dipeptidyl peptidase IV	P27487
A1	kaempferol	PRSS1	Trypsin-1	P07477
A1	kaempferol	PGR	Progesterone receptor	P06401
A1	kaempferol	CHRM1	Muscarinic acetylcholine receptor M1	P11229
A1	kaempferol	NOS3	Nitric-oxide synthase, endothelial	P29474
A1	kaempferol	GABRA2	Gamma-aminobutyric-acid receptor alpha-2 subunit	P47869
A1	kaempferol	ACHE	Acetylcholinesterase	P22303
A1	kaempferol	SLC6A2	Sodium-dependent noradrenaline transporter	P23975
A1	kaempferol	CHRM2	Muscarinic acetylcholine receptor M2	P08172
A1	kaempferol	ADRA1B	Alpha-1B adrenergic receptor	P35368
A1	kaempferol	GABRA1	Gamma-aminobutyric acid receptor subunit alpha-1	P14867
A1	kaempferol	F7	Coagulation factor VII	P08709
A1	kaempferol	RELA	Transcription factor p65	Q04206
A1	kaempferol	IKBKB	Inhibitor of nuclear factor kappa-B kinase subunit beta	O14920
A1	kaempferol	AKT1	RAC-alpha serine/threonine-protein kinase	P31749
A1	kaempferol	BCL2	Apoptosis regulator Bcl-2	P10415
A1	kaempferol	BAX	Apoptosis regulator BAX	Q07812
A1	kaempferol	TNF	Tumor necrosis factor	P01375
A1	kaempferol	JUN	Transcription factor AP-1	P05412
A1	kaempferol	AHSA1	Activator of 90 kDa heat shock protein ATPase homolog 1	O95433
A1	kaempferol	CASP3	Caspase-3	P42574
A1	kaempferol	MAPK8	Mitogen-activated protein kinase 8	P45983
A1	kaempferol	XDH	Xanthine dehydrogenase/oxidase	P47989
A1	kaempferol	MMP1	Interstitial collagenase	P03956
A1	kaempferol	STAT1	Signal transducer and activator of transcription 1-alpha/beta	P42224
A1	kaempferol	HMOX1	Heme oxygenase 1	P09601
A1	kaempferol	CYP3A4	Cytochrome P450 3A4	P08684
A1	kaempferol	CYP1A2	Cytochrome P450 1A2	P05177
A1	kaempferol	CYP1A1	Cytochrome P450 1A1	P04798
A1	kaempferol	ICAM1	Intercellular adhesion molecule 1	P05362
A1	kaempferol	SELE	E-selectin	P16581
A1	kaempferol	VCAM1	Vascular cell adhesion protein 1	P19320
A1	kaempferol	NR1I2	Nuclear receptor subfamily 1 group I member 2	O75469
A1	kaempferol	CYP1B1	Cytochrome P450 1B1	Q16678
A1	kaempferol	ALOX5	Arachidonate 5-lipoxygenase	P09917
A1	kaempferol	HAS2	Hyaluronan synthase 2	Q92819
A1	kaempferol	GSTP1	Glutathione S-transferase P	P09211
A1	kaempferol	AHR	Aryl hydrocarbon receptor	P35869
A1	kaempferol	PSMD3	26S proteasome non-ATPase regulatory subunit 3	O43242
A1	kaempferol	SLC2A4	Solute carrier family 2, facilitated glucose transporter member 4	P14672
A1	kaempferol	NR1I3	Nuclear receptor subfamily 1 group I member 3	Q14994
A1	kaempferol	INSR	Insulin receptor	P06213
A1	kaempferol	DIO1	Type I iodothyronine deiodinase	P49895
A1	kaempferol	PPP3CA	Serine/threonine-protein phosphatase 2B catalytic subunit alpha isoform	Q08209
A1	kaempferol	GSTM1	Glutathione S-transferase Mu 1	P09488
A1	kaempferol	GSTM2	Glutathione S-transferase Mu 2	P28161
A1	kaempferol	AKR1C3	Aldo-keto reductase family 1 member C3	P42330
A1	kaempferol	SLPI	Antileukoproteinase	P03973
A1	kaempferol	ABCG2	ATP-binding cassette sub-family G member 2	Q9UNQ0
A1	kaempferol	AKR1B1	Aldose reductase	P15121
A1	kaempferol	CA12	Carbonic anhydrase 12	O43570
A1	kaempferol	CA2	Carbonic anhydrase 2	P00918
A1	kaempferol	CA7	Carbonic anhydrase 7	P43166
A1	kaempferol	CISD1	CDGSH iron-sulfur domain-containing protein 1	Q9NZ45
A1	kaempferol	CYP2D6	Cytochrome P450 2D6	P10635
A1	kaempferol	CTDSP1	Carboxy-terminal domain RNA polymerase II polypeptide A small phosphatase 1	Q9GZU7
A1	kaempferol	DAPK1	Death-associated protein kinase 1	P53355
A1	kaempferol	HSD17B1	Estradiol 17-beta-dehydrogenase 1	P14061
A1	kaempferol	HSD17B2	Estradiol 17-beta-dehydrogenase 2	P37059
A1	kaempferol	ESRRA	Steroid hormone receptor ERR1	P11474
A1	kaempferol	FLT3	Receptor-type tyrosine-protein kinase FLT3	P36888
A1	kaempferol	SLC2A1	Solute carrier family 2, facilitated glucose transporter member 1	P11166
A1	kaempferol	ABCB1	Multidrug resistance protein 1	P08183
A1	kaempferol	ABCC1	Multidrug resistance-associated protein 1	P33527
A1	kaempferol	NOX4	NADPH oxidase 4	Q9NPH5
A1	kaempferol	MPO	Myeloperoxidase	P05164
A1	kaempferol	TYR	Tyrosinase	P14679
A1	kaempferol	MAOA	Amine oxidase [flavin-containing] A	P21397
A1	kaempferol	CA4	Carbonic anhydrase 4	P22748
A1	kaempferol	CA3	Carbonic anhydrase 3	P07451
A1	kaempferol	CCR4	C-C chemokine receptor type 4	P51679
A1	kaempferol	CYP2C8	Cytochrome P450 2C8	P10632
A1	kaempferol	ELAVL1	ELAV-like protein 1	Q15717
A1	kaempferol	GPR35	G-protein coupled receptor 35	Q9HC97
A1	kaempferol	GLO1	Lactoylglutathione lyase	Q04760
A1	kaempferol	ALOX12	Arachidonate 12-lipoxygenase, 12S-type	P18054
A1	kaempferol	ALOX15	Arachidonate 15-lipoxygenase	P16050
A1	kaempferol	NEK6	Serine/threonine-protein kinase Nek6	Q9HC98
A1	kaempferol	NUAK1	NUAK family SNF1-like kinase 1	O60285
A1	kaempferol	PKN1	Serine/threonine-protein kinase N1	Q16512
A1	kaempferol	MPG	DNA-3-methyladenine glycosylase	P29372
A1	kaempferol	APEX1	DNA-(apurinic or apyrimidinic site) lyase	P27695
A1	kaempferol	KDM4E	Lysine-specific demethylase 4E	B2RXH2
A1	kaempferol	PTPRS	Receptor-type tyrosine-protein phosphatase S	Q13332
A1	kaempferol	MAPT	Microtubule-associated protein tau	P10636
A1	kaempferol	TOP2A	DNA topoisomerase 2-alpha	P11388
A1	kaempferol	AKR1B10	Aldo-keto reductase family 1 member B10	O60218
A1	kaempferol	ESR1	Estrogen receptor	P03372
A1	kaempferol	ESR2	Estrogen receptor beta	Q92731
A1	kaempferol	TNKS	Tankyrase-1	O95271
A1	kaempferol	TNKS2	Tankyrase-2	Q9H2K2
A1	kaempferol	TTR	Transthyretin	P02766
A1	kaempferol	ESRRB	Steroid hormone receptor ERR2	O95718
A1	kaempferol	P4HB	Protein disulfide-isomerase	P07237
A1	kaempferol	AMY1A; AMY1B; AMY1C	Alpha-amylase 1	P04745
A1	kaempferol	CBR1	Carbonyl reductase [NADPH] 1	P16152
A1	kaempferol	GRK6	G protein-coupled receptor kinase 6	P43250
A1	kaempferol	ACP1	Low molecular weight phosphotyrosine protein phosphatase	P24666
A1	kaempferol	ST6GAL1	Beta-galactoside alpha-2,6-sialyltransferase 1	P15907
A1	kaempferol	KCND3	Potassium voltage-gated channel subfamily D member 3	Q9UK17
A1	kaempferol	ALPI	Intestinal-type alkaline phosphatase	P09923
A1	kaempferol	PGF	Placenta growth factor	P49763
A1	kaempferol	VEGFA	Vascular endothelial growth factor A	P15692
A1	kaempferol	ALDH2	Aldehyde dehydrogenase, mitochondrial	P05091
A1	kaempferol	CDK1	Cyclin-dependent kinase 1	P06493
A1	kaempferol	UGT3A1	UDP-glucuronosyltransferase 3A1	Q6NUS8
A1	kaempferol	RPS6KA3	Ribosomal protein S6 kinase alpha-3	P51812
A1	kaempferol	UGT1A3	UDP-glucuronosyltransferase 1-3	P35503
MH4	delphinidin	NOS2	Nitric oxide synthase, inducible	P35228
MH4	delphinidin	PTGS1	Prostaglandin G/H synthase 1	P23219
MH4	delphinidin	AR	Androgen receptor	P10275
MH4	delphinidin	PTGS2	Prostaglandin G/H synthase 2	P35354
MH4	delphinidin	CA2	Carbonic anhydrase II	P00918
MH4	delphinidin	PIK3CG	Phosphatidylinositol-4,5-bisphosphate 3-kinase catalytic subunit, gamma isoform	P48736
MH4	delphinidin	NCOA2	Nuclear receptor coactivator 2	Q15596
MH4	delphinidin	CYP1A1	Cytochrome P450 1A1	P04798
MH4	delphinidin	CASP3	Caspase-3	P42574
MH4	delphinidin	CDK1	Cyclin-dependent kinase 1	P06493
MH4	delphinidin	NR1I2	Nuclear receptor subfamily 1 group I member 2	O75469
MH4	delphinidin	CYP1A2	Cytochrome P450 1A2	P05177
MH4	delphinidin	UGT3A1	UDP-glucuronosyltransferase 3A1	Q6NUS8
MH4	delphinidin	CYP1B1	Cytochrome P450 1B1	Q16678
MH4	delphinidin	RPS6KA3	Ribosomal protein S6 kinase alpha-3	P51812
MH4	delphinidin	AHR	Aryl hydrocarbon receptor	P35869
MH4	delphinidin	UGT1A3	UDP-glucuronosyltransferase 1-3	P35503
A2	quercetin	PTGS1	Prostaglandin G/H synthase 1	P23219
A2	quercetin	AR	Androgen receptor	P10275
A2	quercetin	PPARG	Peroxisome proliferator activated receptor gamma	P37231
A2	quercetin	PTGS2	Prostaglandin G/H synthase 2	P35354
A2	quercetin	PIK3CG	Phosphatidylinositol-4,5-bisphosphate 3-kinase catalytic subunit, gamma isoform	P48736
A2	quercetin	NCOA2	Nuclear receptor coactivator 2	Q15596
A2	quercetin	DPP4	Dipeptidyl peptidase IV	P27487
A2	quercetin	AKR1B1	Aldose reductase	P15121
A2	quercetin	PRSS1	Trypsin-1	P07477
A2	quercetin	KCNH2	Potassium voltage-gated channel subfamily H member 2	Q12809
A2	quercetin	SCN5A	Sodium channel protein type 5 subunit alpha	Q14524
A2	quercetin	F10	Coagulation factor Xa	P00742
A2	quercetin	ADRB2	Beta-2 adrenergic receptor	P07550
A2	quercetin	MMP3	Stromelysin-1	P08254
A2	quercetin	F7	Coagulation factor VII	P08709
A2	quercetin	NOS3	Nitric-oxide synthase, endothelial	P29474
A2	quercetin	RXRA	Retinoic acid receptor RXR-alpha	P19793
A2	quercetin	ACHE	Acetylcholinesterase	P22303
A2	quercetin	GABRA1	Gamma-aminobutyric acid receptor subunit alpha-1	P14867
A2	quercetin	MAOB	Amine oxidase [flavin-containing] B	P27338
A2	quercetin	RELA	Transcription factor p65	Q04206
A2	quercetin	EGFR	Epidermal growth factor receptor	P00533
A2	quercetin	AKT1	RAC-alpha serine/threonine-protein kinase	P31749
A2	quercetin	VEGFA	Vascular endothelial growth factor A	P15692
A2	quercetin	CCND1	G1/S-specific cyclin-D1	P24385
A2	quercetin	BCL2	Apoptosis regulator Bcl-2	P10415
A2	quercetin	BCL2L1	Bcl-2-like protein 1	Q07817
A2	quercetin	FOS	Proto-oncogene c-Fos	P01100
A2	quercetin	CDKN1A	Cyclin-dependent kinase inhibitor 1	P38936
A2	quercetin	EIF6	Eukaryotic translation initiation factor 6	P56537
A2	quercetin	BAX	Apoptosis regulator BAX	Q07812
A2	quercetin	CASP9	Caspase-9	P55211
A2	quercetin	PLAU	Urokinase-type plasminogen activator	P00749
A2	quercetin	MMP2	72 kDa type IV collagenase	P08253
A2	quercetin	MMP9	Matrix metalloproteinase-9	P14780
A2	quercetin	MAPK1	Mitogen-activated protein kinase 1	P28482
A2	quercetin	IL10	Interleukin-10	P22301
A2	quercetin	EGF	Pro-epidermal growth factor	P01133
A2	quercetin	RB1	Retinoblastoma-associated protein	P06400
A2	quercetin	TNF	Tumor necrosis factor	P01375
A2	quercetin	JUN	Transcription factor AP-1	P05412
A2	quercetin	IL6	Interleukin-6	P05231
A2	quercetin	AHSA1	Activator of 90 kDa heat shock protein ATPase homolog 1	O95433
A2	quercetin	CASP3	Caspase-3	P42574
A2	quercetin	TP53	Cellular tumor antigen p53	P04637
A2	quercetin	ELK1	ETS domain-containing protein Elk-1	P19419
A2	quercetin	NFKBIA	NF-kappa-B inhibitor alpha	P25963
A2	quercetin	POR	NADPH--cytochrome P450 reductase	P16435
A2	quercetin	ODC1	Ornithine decarboxylase	P11926
A2	quercetin	XDH	Xanthine dehydrogenase/oxidase	P47989
A2	quercetin	CASP8	Caspase-8	Q14790
A2	quercetin	TOP1	DNA topoisomerase 1	P11387
A2	quercetin	RAF1	RAF proto-oncogene serine/threonine-protein kinase	P04049
A2	quercetin	SOD1	Superoxide dismutase [Cu-Zn]	P00441
A2	quercetin	PRKCA	Protein kinase C alpha type	P17252
A2	quercetin	MMP1	Interstitial collagenase	P03956
A2	quercetin	HIF1A	Hypoxia-inducible factor 1-alpha	Q16665
A2	quercetin	STAT1	Signal transducer and activator of transcription 1-alpha/beta	P42224
A2	quercetin	RUNX1T1	Protein CBFA2T1	Q06455
A2	quercetin	ERBB2	Receptor tyrosine-protein kinase erbB-2	P04626
A2	quercetin	ACACA	Acetyl-CoA carboxylase 1	Q13085
A2	quercetin	HMOX1	Heme oxygenase 1	P09601
A2	quercetin	CYP3A4	Cytochrome P450 3A4	P08684
A2	quercetin	CYP1A2	Cytochrome P450 1A2	P05177
A2	quercetin	CAV1	Caveolin-1	Q03135
A2	quercetin	MYC	Myc proto-oncogene protein	P01106
A2	quercetin	F3	Tissue factor	P13726
A2	quercetin	GJA1	Gap junction alpha-1 protein	P17302
A2	quercetin	CYP1A1	Cytochrome P450 1A1	P04798
A2	quercetin	ICAM1	Intercellular adhesion molecule 1	P05362
A2	quercetin	IL1B	Interleukin-1 beta	P01584
A2	quercetin	CCL2	C-C motif chemokine 2	P13500
A2	quercetin	SELE	E-selectin	P16581
A2	quercetin	VCAM1	Vascular cell adhesion protein 1	P19320
A2	quercetin	PTGER3	Prostaglandin E2 receptor EP3 subtype	P43115
A2	quercetin	CXCL8	Interleukin-8	P10145
A2	quercetin	PRKCB	Protein kinase C beta type	P05771
A2	quercetin	BIRC5	Baculoviral IAP repeat-containing protein 5	O15392
A2	quercetin	DUOX2	Dual oxidase 2	Q9NRD8
A2	quercetin	HSPB1	Heat shock protein beta-1	P04792
A2	quercetin	MGAM	Maltase-glucoamylase, intestinal	O43451
A2	quercetin	IL2	Interleukin-2	P60568
A2	quercetin	NR1I2	Nuclear receptor subfamily 1 group I member 2	O75469
A2	quercetin	CYP1B1	Cytochrome P450 1B1	Q16678
A2	quercetin	CCNB1	G2/mitotic-specific cyclin-B1	P14635
A2	quercetin	PLAT	Tissue-type plasminogen activator	P00750
A2	quercetin	THBD	Thrombomodulin	P07204
A2	quercetin	SERPINE1	Plasminogen activator inhibitor 1	P05121
A2	quercetin	COL1A1	Collagen alpha-1(I) chain	P02452
A2	quercetin	IFNG	Interferon gamma	P01579
A2	quercetin	ALOX5	Arachidonate 5-lipoxygenase	P09917
A2	quercetin	IL1A	Interleukin-1 alpha	P01583
A2	quercetin	MPO	Myeloperoxidase	P05164
A2	quercetin	TOP2A	DNA topoisomerase 2-alpha	P11388
A2	quercetin	NCF1	Neutrophil cytosol factor 1	P14598
A2	quercetin	ABCG2	ATP-binding cassette sub-family G member 2	Q9UNQ0
A2	quercetin	HAS2	Hyaluronan synthase 2	Q92819
A2	quercetin	GSTP1	Glutathione S-transferase P	P09211
A2	quercetin	NFE2L2	Nuclear factor erythroid 2-related factor 2	Q16236
A2	quercetin	NQO1	NAD(P)H dehydrogenase [quinone] 1	P15559
A2	quercetin	PARP1	Poly [ADP-ribose] polymerase 1	P09874
A2	quercetin	AHR	Aryl hydrocarbon receptor	P35869
A2	quercetin	PSMD3	26S proteasome non-ATPase regulatory subunit 3	O43242
A2	quercetin	SLC2A4	Solute carrier family 2, facilitated glucose transporter member 4	P14672
A2	quercetin	COL3A1	Collagen alpha-1(III) chain	P02461
A2	quercetin	CXCL11	C-X-C motif chemokine 11	O14625
A2	quercetin	CXCL2	C-X-C motif chemokine 2	P19875
A2	quercetin	DCAF5	DDB1- and CUL4-associated factor 5	Q96JK2
A2	quercetin	NR1I3	Nuclear receptor subfamily 1 group I member 3	Q14994
A2	quercetin	CHEK2	Serine/threonine-protein kinase Chk2	O96017
A2	quercetin	INSR	Insulin receptor	P06213
A2	quercetin	CLDN4	Claudin-4	O14493
A2	quercetin	PPARA	Peroxisome proliferator-activated receptor alpha	Q07869
A2	quercetin	PPARD	Peroxisome proliferator-activated receptor delta	Q03181
A2	quercetin	HSF1	Heat shock factor protein 1	Q00613
A2	quercetin	CXCL10	C-X-C motif chemokine 10	P02778
A2	quercetin	CHUK	Inhibitor of nuclear factor kappa-B kinase subunit alpha	O15111
A2	quercetin	SPP1	Osteopontin	P10451
A2	quercetin	RUNX2	Runt-related transcription factor 2	Q13950
A2	quercetin	RASSF1	Ras association domain-containing protein 1	Q9NS23
A2	quercetin	E2F1	Transcription factor E2F1	Q01094
A2	quercetin	E2F2	Transcription factor E2F2	Q14209
A2	quercetin	ACP3	Prostatic acid phosphatase	P15309
A2	quercetin	CTSD	Cathepsin D	P07339
A2	quercetin	IGFBP3	Insulin-like growth factor-binding protein 3	P17936
A2	quercetin	IGF2	Insulin-like growth factor II	P01344
A2	quercetin	CD40LG	CD40 ligand	P29965
A2	quercetin	ERBB3	Receptor tyrosine-protein kinase erbB-3	P21860
A2	quercetin	PON1	Serum paraoxonase/arylesterase 1	P27169
A2	quercetin	DIO1	Type I iodothyronine deiodinase	P49895
A2	quercetin	PCOLCE	Procollagen C-endopeptidase enhancer 1	Q15113
A2	quercetin	NPEPPS	Puromycin-sensitive aminopeptidase	P55786
A2	quercetin	HK2	Hexokinase-2	P52789
A2	quercetin	NKX3-1	Homeobox protein Nkx-3.1	Q99801
A2	quercetin	RASA1	Ras GTPase-activating protein 1	P20936
A2	quercetin	GSTM1	Glutathione S-transferase Mu 1	P09488
A2	quercetin	GSTM2	Glutathione S-transferase Mu 2	P28161
A2	quercetin	MPG	DNA-3-methyladenine glycosylase	P29372
A2	quercetin	AKR1B10	Aldo-keto reductase family 1 member B10	O60218
A2	quercetin	ALK	ALK tyrosine kinase receptor	Q9UM73
A2	quercetin	MAOA	Amine oxidase [flavin-containing] A	P21397
A2	quercetin	APEX1	DNA-(apurinic or apyrimidinic site) lyase	P27695
A2	quercetin	AURKB	Aurora kinase B	Q96GD4
A2	quercetin	BACE1	Beta-secretase 1	P56817
A2	quercetin	CA12	Carbonic anhydrase 12	O43570
A2	quercetin	CA14	Carbonic anhydrase 14	Q9ULX7
A2	quercetin	CA3	Carbonic anhydrase 3	P07451
A2	quercetin	CA1	Carbonic anhydrase 1	P00915
A2	quercetin	CA2	Carbonic anhydrase 2	P00918
A2	quercetin	CA4	Carbonic anhydrase 4	P22748
A2	quercetin	CA5A	Carbonic anhydrase 5A, mitochondrial	P35218
A2	quercetin	CA6	Carbonic anhydrase 6	P23280
A2	quercetin	CA7	Carbonic anhydrase 7	P43166
A2	quercetin	CA9	Carbonic anhydrase 9	Q16790
A2	quercetin	CBR1	Carbonyl reductase [NADPH] 1	P16152
A2	quercetin	CCR4	C-C chemokine receptor type 4	P51679
A2	quercetin	CDK1	Cyclin-dependent kinase 1	P06493
A2	quercetin	CISD1	CDGSH iron-sulfur domain-containing protein 1	Q9NZ45
A2	quercetin	CYP2C8	Cytochrome P450 2C8	P10632
A2	quercetin	CYP2C9	Cytochrome P450 2C9	P11712
A2	quercetin	CSNK2A1	Casein kinase II subunit alpha	P68400
A2	quercetin	CXCR1	C-X-C chemokine receptor type 1	P25024
A2	quercetin	DAPK1	Death-associated protein kinase 1	P53355
A2	quercetin	HSD17B1	Estradiol 17-beta-dehydrogenase 1	P14061
A2	quercetin	HSD17B2	Estradiol 17-beta-dehydrogenase 2	P37059
A2	quercetin	DRD4	D(4) dopamine receptor	P21917
A2	quercetin	ELAVL1	ELAV-like protein 1	Q15717
A2	quercetin	ESRRA	Steroid hormone receptor ERR1	P11474
A2	quercetin	ESRRB	Steroid hormone receptor ERR2	O95718
A2	quercetin	ESR1	Estrogen receptor	P03372
A2	quercetin	ESR2	Estrogen receptor beta	Q92731
A2	quercetin	PTK2	Focal adhesion kinase 1	Q05397
A2	quercetin	FLT3	Receptor-type tyrosine-protein kinase FLT3	P36888
A2	quercetin	GPR35	G-protein coupled receptor 35	Q9HC97
A2	quercetin	GSK3B	Glycogen synthase kinase-3 beta	P49841
A2	quercetin	IGF1R	Insulin-like growth factor 1 receptor	P08069
A2	quercetin	CAMK2B	Calcium/calmodulin-dependent protein kinase type II subunit beta	Q13554
A2	quercetin	KCND3	Potassium voltage-gated channel subfamily D member 3	Q9UK17
A2	quercetin	KDM4E	Lysine-specific demethylase 4E	B2RXH2
A2	quercetin	GLO1	Lactoylglutathione lyase	Q04760
A2	quercetin	ALOX12	Arachidonate 12-lipoxygenase, 12S-type	P18054
A2	quercetin	ALOX15	Arachidonate 15-lipoxygenase	P16050
A2	quercetin	ABCB1	Multidrug resistance protein 1	P08183
A2	quercetin	MET	Hepatocyte growth factor receptor	P08581
A2	quercetin	MMP13	Collagenase 3	P45452
A2	quercetin	ABCC1	Multidrug resistance-associated protein 1	P33527
A2	quercetin	NEK2	Serine/threonine-protein kinase Nek2	P51955
A2	quercetin	NEK6	Serine/threonine-protein kinase Nek6	Q9HC98
A2	quercetin	NMUR2	Neuromedin-U receptor 2	Q9GZQ4
A2	quercetin	NOX4	NADPH oxidase 4	Q9NPH5
A2	quercetin	NUAK1	NUAK family SNF1-like kinase 1	O60285
A2	quercetin	PIK3R1	Phosphatidylinositol 3-kinase regulatory subunit alpha	P27986
A2	quercetin	PLA2G1B	Phospholipase A2	P04054
A2	quercetin	P4HB	Protein disulfide-isomerase	P07237
A2	quercetin	PIM1	Serine/threonine-protein kinase pim-1	P11309
A2	quercetin	PKN1	Serine/threonine-protein kinase N1	Q16512
A2	quercetin	ACP1	Low molecular weight phosphotyrosine protein phosphatase	P24666
A2	quercetin	ALPI	Intestinal-type alkaline phosphatase	P09923
A2	quercetin	PTPRS	Receptor-type tyrosine-protein phosphatase S	Q13332
A2	quercetin	PYGL	Glycogen phosphorylase, liver form	P06737
A2	quercetin	ST6GAL1	Beta-galactoside alpha-2,6-sialyltransferase 1	P15907
A2	quercetin	MAPT	Microtubule-associated protein tau	P10636
A2	quercetin	TERT	Telomerase reverse transcriptase	O14746
A2	quercetin	F2	Prothrombin	P00734
A2	quercetin	TTR	Transthyretin	P02766
A2	quercetin	TYR	Tyrosinase	P14679
A2	quercetin	AXL	Tyrosine-protein kinase receptor UFO	P30530
A2	quercetin	AVPR2	Vasopressin V2 receptor	P30518
A2	quercetin	KDR	Vascular endothelial growth factor receptor 2	P35968
A2	quercetin	MCL1	Induced myeloid leukemia cell differentiation protein Mcl-1	Q07820
A2	quercetin	HCK	Tyrosine-protein kinase HCK	P08631
A2	quercetin	SLC2A2	Solute carrier family 2, facilitated glucose transporter member 2	P11168
A2	quercetin	HIBCH	3-hydroxyisobutyryl-CoA hydrolase, mitochondrial	Q6NVY1
A2	quercetin	CDK6	Cyclin-dependent kinase 6	Q00534
A3	luteolin	PTGS1	Prostaglandin G/H synthase 1	P23219
A3	luteolin	AR	Androgen receptor	P10275
A3	luteolin	PTGS2	Prostaglandin G/H synthase 2	P35354
A3	luteolin	PRSS1	Trypsin-1	P07477
A3	luteolin	NCOA2	Nuclear receptor coactivator 2	Q15596
A3	luteolin	DPP4	Dipeptidyl peptidase IV	P27487
A3	luteolin	PIK3CG	Phosphatidylinositol-4,5-bisphosphate 3-kinase catalytic subunit, gamma isoform	P48736
A3	luteolin	RELA	Transcription factor p65	Q04206
A3	luteolin	EGFR	Epidermal growth factor receptor	P00533
A3	luteolin	AKT1	RAC-alpha serine/threonine-protein kinase	P31749
A3	luteolin	VEGFA	Vascular endothelial growth factor A	P15692
A3	luteolin	CCND1	G1/S-specific cyclin-D1	P24385
A3	luteolin	BCL2L1	Bcl-2-like protein 1	Q07817
A3	luteolin	CDKN1A	Cyclin-dependent kinase inhibitor 1	P38936
A3	luteolin	CASP9	Caspase-9	P55211
A3	luteolin	MMP2	72 kDa type IV collagenase	P08253
A3	luteolin	MMP9	Matrix metalloproteinase-9	P14780
A3	luteolin	MAPK1	Mitogen-activated protein kinase 1	P28482
A3	luteolin	IL10	Interleukin-10	P22301
A3	luteolin	RB1	Retinoblastoma-associated protein	P06400
A3	luteolin	TNF	Tumor necrosis factor	P01375
A3	luteolin	JUN	Transcription factor AP-1	P05412
A3	luteolin	IL6	Interleukin-6	P05231
A3	luteolin	CASP3	Caspase-3	P42574
A3	luteolin	TP53	Cellular tumor antigen p53	P04637
A3	luteolin	NFKBIA	NF-kappa-B inhibitor alpha	P25963
A3	luteolin	XDH	Xanthine dehydrogenase/oxidase	P47989
A3	luteolin	TOP1	DNA topoisomerase 1	P11387
A3	luteolin	MDM2	E3 ubiquitin-protein ligase Mdm2	Q00987
A3	luteolin	MMP1	Interstitial collagenase	P03956
A3	luteolin	PCNA	Proliferating cell nuclear antigen	P12004
A3	luteolin	ERBB2	Receptor tyrosine-protein kinase erbB-2	P04626
A3	luteolin	PPARG	Peroxisome proliferator-activated receptor gamma	P37231
A3	luteolin	HMOX1	Heme oxygenase 1	P09601
A3	luteolin	CASP7	Caspase-7	P55210
A3	luteolin	ICAM1	Intercellular adhesion molecule 1	P05362
A3	luteolin	MCL1	Induced myeloid leukemia cell differentiation protein Mcl-1	Q07820
A3	luteolin	BIRC5	Baculoviral IAP repeat-containing protein 5	O15392
A3	luteolin	IL2	Interleukin-2	P60568
A3	luteolin	CCNB1	G2/mitotic-specific cyclin-B1	P14635
A3	luteolin	TYR	Tyrosinase	P14679
A3	luteolin	IFNG	Interferon gamma	P01579
A3	luteolin	IL4	Interleukin-4	P05112
A3	luteolin	TOP2A	DNA topoisomerase 2-alpha	P11388
A3	luteolin	GSTP1	Glutathione S-transferase P	P09211
A3	luteolin	SLC2A4	Solute carrier family 2, facilitated glucose transporter member 4	P14672
A3	luteolin	INSR	Insulin receptor	P06213
A3	luteolin	CD40LG	CD40 ligand	P29965
A3	luteolin	PTGES	Prostaglandin E synthase	O14684
A3	luteolin	NUF2	Kinetochore protein Nuf2	Q9BZD4
A3	luteolin	ADCY2	Adenylate cyclase type 2	Q08462
A3	luteolin	MET	Hepatocyte growth factor receptor	P08581
A3	luteolin	APP	Amyloid-beta A4 protein	P05067
A3	luteolin	ABCG2	ATP-binding cassette sub-family G member 2	Q9UNQ0
A3	luteolin	AKR1B10	Aldo-keto reductase family 1 member B10	O60218
A3	luteolin	AKR1B1	Aldose reductase	P15121
A3	luteolin	MAOA	Amine oxidase [flavin-containing] A	P21397
A3	luteolin	CA12	Carbonic anhydrase 12	O43570
A3	luteolin	CA4	Carbonic anhydrase 4	P22748
A3	luteolin	CA2	Carbonic anhydrase 2	P00918
A3	luteolin	CA7	Carbonic anhydrase 7	P43166
A3	luteolin	CD38	ADP-ribosyl cyclase/cyclic ADP-ribose hydrolase 1	P28907
A3	luteolin	CYP1B1	Cytochrome P450 1B1	Q16678
A3	luteolin	CYP1A2	Cytochrome P450 1A2	P05177
A3	luteolin	CSNK2A2	Casein kinase II subunit alpha'	P19784
A3	luteolin	CSNK2B	Casein kinase II subunit beta	P67870
A3	luteolin	FLT3	Receptor-type tyrosine-protein kinase FLT3	P36888
A3	luteolin	GPR35	G-protein coupled receptor 35	Q9HC97
A3	luteolin	GSK3B	Glycogen synthase kinase-3 beta	P49841
A3	luteolin	SYK	Tyrosine-protein kinase SYK	P43405
A3	luteolin	GLO1	Lactoylglutathione lyase	Q04760
A3	luteolin	ALOX15	Arachidonate 15-lipoxygenase	P16050
A3	luteolin	ALOX5	Arachidonate 5-lipoxygenase	P09917
A3	luteolin	MMP12	Macrophage metalloelastase	P39900
A3	luteolin	NOX4	NADPH oxidase 4	Q9NPH5
A3	luteolin	PARP1	Poly [ADP-ribose] polymerase 1	P09874
A3	luteolin	TNKS	Tankyrase-1	O95271
A3	luteolin	TNKS2	Tankyrase-2	Q9H2K2
A3	luteolin	TTR	Transthyretin	P02766
A3	luteolin	HSD17B1	Estradiol 17-beta-dehydrogenase 1	P14061
A3	luteolin	ESR1	Estrogen receptor	P03372
A3	luteolin	ESR2	Estrogen receptor beta	Q92731
A3	luteolin	ABCB1	Multidrug resistance protein 1	P08183
A3	luteolin	ABCC1	Multidrug resistance-associated protein 1	P33527
A3	luteolin	MPO	Myeloperoxidase	P05164
A3	luteolin	CBR1	Carbonyl reductase [NADPH] 1	P16152
A3	luteolin	KCND3	Potassium voltage-gated channel subfamily D member 3	Q9UK17
A3	luteolin	PGF	Placenta growth factor	P49763
A3	luteolin	ST6GAL1	Beta-galactoside alpha-2,6-sialyltransferase 1	P15907
A3	luteolin	ALPI	Intestinal-type alkaline phosphatase	P09923
A3	luteolin	CA3	Carbonic anhydrase 3	P07451
A3	luteolin	CCR4	C-C chemokine receptor type 4	P51679
A3	luteolin	CYP2C8	Cytochrome P450 2C8	P10632
A3	luteolin	DAPK1	Death-associated protein kinase 1	P53355
A3	luteolin	ELAVL1	ELAV-like protein 1	Q15717
A3	luteolin	ALOX12	Arachidonate 12-lipoxygenase, 12S-type	P18054
A3	luteolin	NEK6	Serine/threonine-protein kinase Nek6	Q9HC98
A3	luteolin	NUAK1	NUAK family SNF1-like kinase 1	O60285
A3	luteolin	PKN1	Serine/threonine-protein kinase N1	Q16512
A3	luteolin	AMY1A; AMY1B; AMY1C	Alpha-amylase 1	P04745
A3	luteolin	GRK6	G protein-coupled receptor kinase 6	P43250
A3	luteolin	PTPRS	Receptor-type tyrosine-protein phosphatase S	Q13332
A3	luteolin	NAE1	NEDD8-activating enzyme E1 regulatory subunit	Q13564
A3	luteolin	TERT	Telomerase reverse transcriptase	O14746
A3	luteolin	AHR	Aryl hydrocarbon receptor	P35869
A3	luteolin	ESRRA	Steroid hormone receptor ERR1	P11474
A3	luteolin	KDM4E	Lysine-specific demethylase 4E	B2RXH2
A3	luteolin	MAPT	Microtubule-associated protein tau	P10636
A3	luteolin	P4HB	Protein disulfide-isomerase	P07237
A3	luteolin	SNCA	Alpha-synuclein	P37840
A3	luteolin	CREB1	Cyclic AMP-responsive element-binding protein 1	P16220
A3	luteolin	MPG	DNA-3-methyladenine glycosylase	P29372
A3	luteolin	PIM1	Serine/threonine-protein kinase pim-1	P11309
A3	luteolin	MAPK8	Mitogen-activated protein kinase 8	P45983
A3	luteolin	FOS	Proto-oncogene c-Fos	P01100
A3	luteolin	CDK2	Cyclin-dependent kinase 2	P24941
A3	luteolin	CYP1A1	Cytochrome P450 1A1	P04798
A4	beta-sitosterol	PGR	Progesterone receptor	P06401
A4	beta-sitosterol	NCOA2	Nuclear receptor coactivator 2	Q15596
A4	beta-sitosterol	PTGS1	Prostaglandin G/H synthase 1	P23219
A4	beta-sitosterol	PTGS2	Prostaglandin G/H synthase 2	P35354
A4	beta-sitosterol	PIK3CG	Phosphatidylinositol-4,5-bisphosphate 3-kinase catalytic subunit, gamma isoform	P48736
A4	beta-sitosterol	KCNH2	Potassium voltage-gated channel subfamily H member 2	Q12809
A4	beta-sitosterol	CHRM3	Muscarinic acetylcholine receptor M3	P20309
A4	beta-sitosterol	CHRM1	Muscarinic acetylcholine receptor M1	P11229
A4	beta-sitosterol	SCN5A	Sodium channel protein type 5 subunit alpha	Q14524
A4	beta-sitosterol	GABRA2	Gamma-aminobutyric-acid receptor alpha-2 subunit	P47869
A4	beta-sitosterol	CHRM4	Muscarinic acetylcholine receptor M4	P08173
A4	beta-sitosterol	PDE3A	CGMP-inhibited 3',5'-cyclic phosphodiesterase A	Q14432
A4	beta-sitosterol	HTR2A	5-hydroxytryptamine 2A receptor	P28223
A4	beta-sitosterol	GABRA5	Gamma-aminobutyric-acid receptor alpha-5 subunit	P31644
A4	beta-sitosterol	ADRA1A	Alpha-1A adrenergic receptor	P35348
A4	beta-sitosterol	GABRA3	Gamma-aminobutyric-acid receptor alpha-3 subunit	P34903
A4	beta-sitosterol	CHRM2	Muscarinic acetylcholine receptor M2	P08172
A4	beta-sitosterol	ADRA1B	Alpha-1B adrenergic receptor	P35368
A4	beta-sitosterol	ADRB2	Beta-2 adrenergic receptor	P07550
A4	beta-sitosterol	CHRNA2	Neuronal acetylcholine receptor subunit alpha-2	Q15822
A4	beta-sitosterol	SLC6A4	Sodium-dependent serotonin transporter	P31645
A4	beta-sitosterol	OPRM1	Mu-type opioid receptor	P35372
A4	beta-sitosterol	GABRA1	Gamma-aminobutyric acid receptor subunit alpha-1	P14867
A4	beta-sitosterol	CHRNA7	Neuronal acetylcholine receptor protein, alpha-7 chain	P36544
A4	beta-sitosterol	BCL2	Apoptosis regulator Bcl-2	P10415
A4	beta-sitosterol	BAX	Apoptosis regulator BAX	Q07812
A4	beta-sitosterol	CASP9	Caspase-9	P55211
A4	beta-sitosterol	JUN	Transcription factor AP-1	P05412
A4	beta-sitosterol	CASP3	Caspase-3	P42574
A4	beta-sitosterol	CASP8	Caspase-8	Q14790
A4	beta-sitosterol	PRKCA	Protein kinase C alpha type	P17252
A4	beta-sitosterol	PON1	Serum paraoxonase/arylesterase 1	P27169
A4	beta-sitosterol	MAP2	Microtubule-associated protein 2	P11137
A4	beta-sitosterol	NR1H3	Oxysterols receptor LXR-alpha	Q13133
A4	beta-sitosterol	RORC	Nuclear receptor ROR-gamma	P51449
A4	beta-sitosterol	NR1H2	Oxysterols receptor LXR-beta	P55055
A4	beta-sitosterol	NPC1L1	NPC1-like intracellular cholesterol transporter 1	Q9UHC9
A4	beta-sitosterol	SREBF2	Sterol regulatory element-binding protein 2	Q12772
A4	beta-sitosterol	CYP17A1	Steroid 17-alpha-hydroxylase/17,20 lyase	P05093
A4	beta-sitosterol	AR	Androgen receptor	P10275
A4	beta-sitosterol	ESR1	Estrogen receptor	P03372
A4	beta-sitosterol	ESR2	Estrogen receptor beta	Q92731
A4	beta-sitosterol	SHBG	Sex hormone-binding globulin	P04278
A4	beta-sitosterol	EPHA2	Ephrin type-A receptor 2	P29317
A4	beta-sitosterol	SRD5A2	3-oxo-5-alpha-steroid 4-dehydrogenase 2	P31213
A4	beta-sitosterol	SERPINA6	Corticosteroid-binding globulin	P08185
A4	beta-sitosterol	G6PD	Glucose-6-phosphate 1-dehydrogenase	P11413
A4	beta-sitosterol	POLA1	DNA polymerase alpha catalytic subunit	P09884
A4	beta-sitosterol	CYP19A1	Aromatase	P11511
A4	beta-sitosterol	EPHA1	Ephrin type-A receptor 1	P21709
A4	beta-sitosterol	EPHA4	Ephrin type-A receptor 4	P54764
A4	beta-sitosterol	EPHA5	Ephrin type-A receptor 5	P54756
A4	beta-sitosterol	EPHA6	Ephrin type-A receptor 6	Q9UF33
A4	beta-sitosterol	EPHA7	Ephrin type-A receptor 7	Q15375
A4	beta-sitosterol	EPHA8	Ephrin type-A receptor 8	P29322
A4	beta-sitosterol	EPHB1	Ephrin type-B receptor 1	P54762
A4	beta-sitosterol	EPHB3	Ephrin type-B receptor 3	P54753
A4	beta-sitosterol	EPHB2	Ephrin type-B receptor 2	P29323
A4	beta-sitosterol	RORA	Nuclear receptor ROR-alpha	P35398
A4	beta-sitosterol	GPBAR1	G-protein coupled bile acid receptor 1	Q8TDU6
A4	beta-sitosterol	GBA2	Non-lysosomal glucosylceramidase	Q9HCG7
A4	beta-sitosterol	SRD5A1	3-oxo-5-alpha-steroid 4-dehydrogenase 1	P18405
A4	beta-sitosterol	EBP	3-beta-hydroxysteroid-Delta(8),Delta(7)-isomerase	Q15125
A4	beta-sitosterol	NR1H4	Bile acid receptor	Q96RI1
A4	beta-sitosterol	VDR	Vitamin D3 receptor	P11473
A5	Stigmasterol	PGR	Progesterone receptor	P06401
A5	Stigmasterol	NR3C2	Mineralocorticoid receptor	P08235
A5	Stigmasterol	NCOA2	Nuclear receptor coactivator 2	Q15596
A5	Stigmasterol	ADH1C	Alcohol dehydrogenase 1C	P00326
A5	Stigmasterol	RXRA	Retinoic acid receptor RXR-alpha	P19793
A5	Stigmasterol	NCOA1	Nuclear receptor coactivator 1	Q15788
A5	Stigmasterol	PTGS1	Prostaglandin G/H synthase 1	P23219
A5	Stigmasterol	PTGS2	Prostaglandin G/H synthase 2	P35354
A5	Stigmasterol	ADRA2A	Alpha-2A adrenergic receptor	P08913
A5	Stigmasterol	SLC6A2	Sodium-dependent noradrenaline transporter	P23975
A5	Stigmasterol	SLC6A3	Sodium-dependent dopamine transporter	Q01959
A5	Stigmasterol	ADRB2	Beta-2 adrenergic receptor	P07550
A5	Stigmasterol	AKR1B1	Aldose reductase	P15121
A5	Stigmasterol	PLAU	Urokinase-type plasminogen activator	P00749
A5	Stigmasterol	LTA4H	Leukotriene A-4 hydrolase	P09960
A5	Stigmasterol	MAOB	Amine oxidase [flavin-containing] B	P27338
A5	Stigmasterol	MAOA	Amine oxidase [flavin-containing] A	P21397
A5	Stigmasterol	CTRB1	Chymotrypsinogen B	P17538
A5	Stigmasterol	CHRM3	Muscarinic acetylcholine receptor M3	P20309
A5	Stigmasterol	CHRM1	Muscarinic acetylcholine receptor M1	P11229
A5	Stigmasterol	ADRB1	Beta-1 adrenergic receptor	P08588
A5	Stigmasterol	SCN5A	Sodium channel protein type 5 subunit alpha	Q14524
A5	Stigmasterol	HTR2A	5-hydroxytryptamine 2A receptor	P28223
A5	Stigmasterol	ADRA1A	Alpha-1A adrenergic receptor	P35348
A5	Stigmasterol	GABRA3	Gamma-aminobutyric-acid receptor alpha-3 subunit	P34903
A5	Stigmasterol	CHRM2	Muscarinic acetylcholine receptor M2	P08172
A5	Stigmasterol	ADRA1B	Alpha-1B adrenergic receptor	P35368
A5	Stigmasterol	GABRA1	Gamma-aminobutyric acid receptor subunit alpha-1	P14867
A5	Stigmasterol	CHRNA7	Neuronal acetylcholine receptor protein, alpha-7 chain	P36544
A5	Stigmasterol	POLA1	DNA polymerase alpha catalytic subunit	P09884
A5	Stigmasterol	CYP17A1	Steroid 17-alpha-hydroxylase/17,20 lyase	P05093
A5	Stigmasterol	NR1H3	Oxysterols receptor LXR-alpha	Q13133
A5	Stigmasterol	NR1H2	Oxysterols receptor LXR-beta	P55055
A5	Stigmasterol	NPC1L1	NPC1-like intracellular cholesterol transporter 1	Q9UHC9
A5	Stigmasterol	SREBF2	Sterol regulatory element-binding protein 2	Q12772
A5	Stigmasterol	AR	Androgen receptor	P10275
A5	Stigmasterol	ESR1	Estrogen receptor	P03372
A5	Stigmasterol	ESR2	Estrogen receptor beta	Q92731
A5	Stigmasterol	SHBG	Sex hormone-binding globulin	P04278
A5	Stigmasterol	SRD5A2	3-oxo-5-alpha-steroid 4-dehydrogenase 2	P31213
A5	Stigmasterol	CYP19A1	Aromatase	P11511
A5	Stigmasterol	SERPINA6	Corticosteroid-binding globulin	P08185
A5	Stigmasterol	G6PD	Glucose-6-phosphate 1-dehydrogenase	P11413
A5	Stigmasterol	EPHA2	Ephrin type-A receptor 2	P29317
A5	Stigmasterol	GPBAR1	G-protein coupled bile acid receptor 1	Q8TDU6
A5	Stigmasterol	EPHA4	Ephrin type-A receptor 4	P54764
A5	Stigmasterol	EPHA5	Ephrin type-A receptor 5	P54756
A5	Stigmasterol	EPHA7	Ephrin type-A receptor 7	Q15375
A5	Stigmasterol	EPHA8	Ephrin type-A receptor 8	P29322
A5	Stigmasterol	EPHB3	Ephrin type-B receptor 3	P54753
A5	Stigmasterol	EBP	3-beta-hydroxysteroid-Delta(8),Delta(7)-isomerase	Q15125
A5	Stigmasterol	RORA	Nuclear receptor ROR-alpha	P35398
A6	(+)-catechin	PTGS1	Prostaglandin G/H synthase 1	P23219
A6	(+)-catechin	ESR1	Estrogen receptor	P03372
A6	(+)-catechin	PTGS2	Prostaglandin G/H synthase 2	P35354
A6	(+)-catechin	NCOA2	Nuclear receptor coactivator 2	Q15596
A6	(+)-catechin	RXRA	Retinoic acid receptor RXR-alpha	P19793
A6	(+)-catechin	CAT	Catalase	P04040
A6	(+)-catechin	HAS2	Hyaluronan synthase 2	Q92819
A6	(+)-catechin	CA12	Carbonic anhydrase 12	O43570
A6	(+)-catechin	CA3	Carbonic anhydrase 3	P07451
A6	(+)-catechin	CA1	Carbonic anhydrase 1	P00915
A6	(+)-catechin	CA2	Carbonic anhydrase 2	P00918
A6	(+)-catechin	CA4	Carbonic anhydrase 4	P22748
A6	(+)-catechin	CA5A	Carbonic anhydrase 5A, mitochondrial	P35218
A6	(+)-catechin	CA5B	Carbonic anhydrase 5B, mitochondrial	Q9Y2D0
A6	(+)-catechin	CA6	Carbonic anhydrase 6	P23280
A6	(+)-catechin	CA7	Carbonic anhydrase 7	P43166
A6	(+)-catechin	CA9	Carbonic anhydrase 9	Q16790
A6	(+)-catechin	ALPL	Alkaline phosphatase, tissue-nonspecific isozyme	P05186
A6	(+)-catechin	PGD	6-phosphogluconate dehydrogenase, decarboxylating	P52209
A6	(+)-catechin	PGF	Placenta growth factor	P49763
A6	(+)-catechin	VEGFA	Vascular endothelial growth factor A	P15692
A6	(+)-catechin	CYP1B1	Cytochrome P450 1B1	Q16678
A6	(+)-catechin	FUT4	Alpha-(1,3)-fucosyltransferase 4	P22083
A6	(+)-catechin	FUT7	Alpha-(1,3)-fucosyltransferase 7	Q11130
A6	(+)-catechin	ST3GAL3	CMP-N-acetylneuraminate-beta-1,4-galactoside alpha-2,3-sialyltransferase	Q11203
A6	(+)-catechin	KLK2	Kallikrein-2	P20151
A6	(+)-catechin	CBR1	Carbonyl reductase [NADPH] 1	P16152
A6	(+)-catechin	HMOX1	Heme oxygenase 1	P09601
A6	(+)-catechin	DNMT1	DNA (cytosine-5)-methyltransferase 1	P26358
A6	(+)-catechin	SLC47A1	Multidrug and toxin extrusion protein 1	Q96FL8
A6	(+)-catechin	APOB	Apolipoprotein B-100	P04114
A6	(+)-catechin	PON1	Serum paraoxonase/arylesterase 1	P27169
A6	(+)-catechin	BACE1	Beta-secretase 1	P56817
A6	(+)-catechin	SLC22A11	Solute carrier family 22 member 11	Q9NSA0
A6	(+)-catechin	CSF2	Granulocyte-macrophage colony-stimulating factor	P04141
MH5	Mandenol	PTGS1	Prostaglandin G/H synthase 1	P23219
MH5	Mandenol	PTGS2	Prostaglandin G/H synthase 2	P35354
MH5	Mandenol	NCOA2	Nuclear receptor coactivator 2	Q15596
MH5	Mandenol	CNR1	Cannabinoid receptor 1	P21554
MH5	Mandenol	FABP3	Fatty acid-binding protein, heart	P05413
MH5	Mandenol	FFAR4	Free fatty acid receptor 4	Q5NUL3
MH5	Mandenol	OXER1	Oxoeicosanoid receptor 1	Q8TDS5
MH5	Mandenol	PPARA	Peroxisome proliferator-activated receptor alpha	Q07869
MH5	Mandenol	PPARG	Peroxisome proliferator-activated receptor gamma	P37231
MH5	Mandenol	FAAH	Fatty-acid amide hydrolase 1	O00519
MH5	Mandenol	CNR2	Cannabinoid receptor 2	P34972
MH5	Mandenol	PRKCA	Protein kinase C alpha type	P17252
MH5	Mandenol	TRPV1	Transient receptor potential cation channel subfamily V member 1	Q8NER1
MH5	Mandenol	ENPP2	Ectonucleotide pyrophosphatase/phosphodiesterase family member 2	Q13822
MH5	Mandenol	LPAR1	Lysophosphatidic acid receptor 1	Q92633
MH5	Mandenol	LPAR2	Lysophosphatidic acid receptor 2	Q9HBW0
MH5	Mandenol	LPAR3	Lysophosphatidic acid receptor 3	Q9UBY5
MH5	Mandenol	LPAR4	Lysophosphatidic acid receptor 4	Q99677
MH5	Mandenol	LPAR6	Lysophosphatidic acid receptor 6	P43657
MH5	Mandenol	LPAR5	Lysophosphatidic acid receptor 5	Q9H1C0
MH5	Mandenol	MGLL	Monoglyceride lipase	Q99685
MH5	Mandenol	PLA2G4A	Cytosolic phospholipase A2	P47712
MH5	Mandenol	PLA2G4C	Cytosolic phospholipase A2 gamma	Q9UP65
MH5	Mandenol	PLA2G4B	Cytosolic phospholipase A2 beta	P0C869
MH5	Mandenol	PAM	Peptidyl-glycine alpha-amidating monooxygenase	P19021
MH5	Mandenol	CES1	Liver carboxylesterase 1	P23141
MH5	Mandenol	EPHX2	Bifunctional epoxide hydrolase 2	P34913
MH5	Mandenol	SELP	P-selectin	P16109
MH5	Mandenol	SOAT2	Sterol O-acyltransferase 2	O75908
MH5	Mandenol	GPR174	Probable G-protein coupled receptor 174	Q9BXC1
MH5	Mandenol	GPR34	Probable G-protein coupled receptor 34	Q9UPC5
MH5	Mandenol	P2RY10	Putative P2Y purinoceptor 10	O00398
MH5	Mandenol	PRKCE	Protein kinase C epsilon type	Q02156
MH5	Mandenol	POLH	DNA polymerase eta	Q9Y253
MH5	Mandenol	POLK	DNA polymerase kappa	Q9UBT6
MH5	Mandenol	ALOX15	Arachidonate 15-lipoxygenase	P16050
MH5	Mandenol	DAGLA	Sn1-specific diacylglycerol lipase alpha	Q9Y4D2
MH5	Mandenol	PAFAH1B2	Platelet-activating factor acetylhydrolase IB subunit beta	P68402
MH5	Mandenol	SPHK1	Sphingosine kinase 1	Q9NYA1
MH5	Mandenol	HMGCR	3-hydroxy-3-methylglutaryl-coenzyme A reductase	P04035
MH6	Supraene	SQLE	Squalene monooxygenase	Q14534
MH6	Supraene	FNTA	Protein farnesyltransferase/geranylgeranyltransferase type-1 subunit alpha	P49354
MH6	Supraene	FNTB	Protein farnesyltransferase subunit beta	P49356
MH6	Supraene	ICMT	Protein-S-isoprenylcysteine O-methyltransferase	O60725
MH6	Supraene	FDFT1	Squalene synthase	P37268
MH6	Supraene	GGPS1	Geranylgeranyl pyrophosphate synthase	O95749
MH6	Supraene	LSS	Lanosterol synthase	P48449
MH6	Supraene	GDI1	Rab GDP dissociation inhibitor alpha	P31150
MH6	Supraene	ARHGDIA	Rho GDP-dissociation inhibitor 1	P52565
MH6	Supraene	RAC1	Ras-related C3 botulinum toxin substrate 1	P63000
MH6	Supraene	CDC42	Cell division control protein 42 homolog	P60953
MH6	Supraene	PGGT1B	Geranylgeranyl transferase type-1 subunit beta	P53609
MH6	Supraene	RABGGTB	Geranylgeranyl transferase type-2 subunit beta	P53611
MH6	Supraene	RAB7A	Ras-related protein Rab-7a	P51149
MH6	Supraene	RABGGTA	Geranylgeranyl transferase type-2 subunit alpha	Q92696
MH7	24-Ethylcholest-4-en-3-one	PGR	Progesterone receptor	P06401
MH7	24-Ethylcholest-4-en-3-one	NR3C2	Mineralocorticoid receptor	P08235
MH7	24-Ethylcholest-4-en-3-one	NPC1L1	NPC1-like intracellular cholesterol transporter 1	Q9UHC9
MH7	24-Ethylcholest-4-en-3-one	CYP17A1	Steroid 17-alpha-hydroxylase/17,20 lyase	P05093
MH7	24-Ethylcholest-4-en-3-one	AR	Androgen receptor	P10275
MH7	24-Ethylcholest-4-en-3-one	SERPINA6	Corticosteroid-binding globulin	P08185
MH7	24-Ethylcholest-4-en-3-one	CYP19A1	Aromatase	P11511
MH7	24-Ethylcholest-4-en-3-one	NR3C1	Glucocorticoid receptor	P04150
MH7	24-Ethylcholest-4-en-3-one	SHBG	Sex hormone-binding globulin	P04278
MH7	24-Ethylcholest-4-en-3-one	GPBAR1	G-protein coupled bile acid receptor 1	Q8TDU6
MH7	24-Ethylcholest-4-en-3-one	SLC22A1	Solute carrier family 22 member 1	O15245
MH7	24-Ethylcholest-4-en-3-one	SLC22A3	Solute carrier family 22 member 3	O75751
MH7	24-Ethylcholest-4-en-3-one	SRD5A1	3-oxo-5-alpha-steroid 4-dehydrogenase 1	P18405
MH7	24-Ethylcholest-4-en-3-one	SRD5A2	3-oxo-5-alpha-steroid 4-dehydrogenase 2	P31213
MH7	24-Ethylcholest-4-en-3-one	HSD17B3	Testosterone 17-beta-dehydrogenase 3	P37058
MH7	24-Ethylcholest-4-en-3-one	ATIC	Bifunctional purine biosynthesis protein PURH	P31939
MH7	24-Ethylcholest-4-en-3-one	NR1I2	Nuclear receptor subfamily 1 group I member 2	O75469
MH7	24-Ethylcholest-4-en-3-one	NR1H4	Bile acid receptor	Q96RI1
MH7	24-Ethylcholest-4-en-3-one	ADCY10	Adenylate cyclase type 10	Q96PN6
MH7	24-Ethylcholest-4-en-3-one	NR1H3	Oxysterols receptor LXR-alpha	Q13133
MH7	24-Ethylcholest-4-en-3-one	RORA	Nuclear receptor ROR-alpha	P35398
MH7	24-Ethylcholest-4-en-3-one	SREBF2	Sterol regulatory element-binding protein 2	Q12772
A7	Diosmetin	NOS2	Nitric oxide synthase, inducible	P35228
A7	Diosmetin	PTGS1	Prostaglandin G/H synthase 1	P23219
A7	Diosmetin	PTGS2	Prostaglandin G/H synthase 2	P35354
A7	Diosmetin	DPP4	Dipeptidyl peptidase IV	P27487
A7	Diosmetin	PRSS1	Trypsin-1	P07477
A7	Diosmetin	NCOA2	Nuclear receptor coactivator 2	Q15596
A7	Diosmetin	NCOA1	Nuclear receptor coactivator 1	Q15788
A7	Diosmetin	CYP1B1	Cytochrome P450 1B1	Q16678
A7	Diosmetin	ABCC1	Multidrug resistance-associated protein 1	P33527
A7	Diosmetin	AKR1B1	Aldose reductase	P15121
A7	Diosmetin	MAOA	Amine oxidase [flavin-containing] A	P21397
A7	Diosmetin	KCND3	Potassium voltage-gated channel subfamily D member 3	Q9UK17
A7	Diosmetin	APP	Amyloid-beta A4 protein	P05067
A7	Diosmetin	ABCG2	ATP-binding cassette sub-family G member 2	Q9UNQ0
A7	Diosmetin	AKR1B10	Aldo-keto reductase family 1 member B10	O60218
A7	Diosmetin	CA12	Carbonic anhydrase 12	O43570
A7	Diosmetin	CA4	Carbonic anhydrase 4	P22748
A7	Diosmetin	CA7	Carbonic anhydrase 7	P43166
A7	Diosmetin	GPR35	G-protein coupled receptor 35	Q9HC97
A7	Diosmetin	GLO1	Lactoylglutathione lyase	Q04760
A7	Diosmetin	ALOX15	Arachidonate 15-lipoxygenase	P16050
A7	Diosmetin	ALOX5	Arachidonate 5-lipoxygenase	P09917
A7	Diosmetin	NOX4	NADPH oxidase 4	Q9NPH5
A7	Diosmetin	TNKS	Tankyrase-1	O95271
A7	Diosmetin	TNKS2	Tankyrase-2	Q9H2K2
A7	Diosmetin	TTR	Transthyretin	P02766
A7	Diosmetin	XDH	Xanthine dehydrogenase/oxidase	P47989
A7	Diosmetin	AR	Androgen receptor	P10275
A7	Diosmetin	ESR1	Estrogen receptor	P03372
A7	Diosmetin	ESR2	Estrogen receptor beta	Q92731
A7	Diosmetin	ABCB1	Multidrug resistance protein 1	P08183
A7	Diosmetin	MPO	Myeloperoxidase	P05164
A7	Diosmetin	CBR1	Carbonyl reductase [NADPH] 1	P16152
A7	Diosmetin	PGF	Placenta growth factor	P49763
A7	Diosmetin	VEGFA	Vascular endothelial growth factor A	P15692
A7	Diosmetin	TERT	Telomerase reverse transcriptase	O14746
A7	Diosmetin	PTPRS	Receptor-type tyrosine-protein phosphatase S	Q13332
A7	Diosmetin	CREB1	Cyclic AMP-responsive element-binding protein 1	P16220
A7	Diosmetin	AMY1A; AMY1B; AMY1C	Alpha-amylase 1	P04745
A7	Diosmetin	GRK6	G protein-coupled receptor kinase 6	P43250
A7	Diosmetin	IL2	Interleukin-2	P60568
A7	Diosmetin	ST6GAL1	Beta-galactoside alpha-2,6-sialyltransferase 1	P15907
A7	Diosmetin	ALPI	Intestinal-type alkaline phosphatase	P09923
A7	Diosmetin	CCR4	C-C chemokine receptor type 4	P51679
A7	Diosmetin	CYP2C8	Cytochrome P450 2C8	P10632
A7	Diosmetin	DAPK1	Death-associated protein kinase 1	P53355
A7	Diosmetin	ELAVL1	ELAV-like protein 1	Q15717
A7	Diosmetin	ALOX12	Arachidonate 12-lipoxygenase, 12S-type	P18054
A7	Diosmetin	NEK6	Serine/threonine-protein kinase Nek6	Q9HC98
A7	Diosmetin	ODC1	Ornithine decarboxylase	P11926
A7	Diosmetin	AHR	Aryl hydrocarbon receptor	P35869
A7	Diosmetin	KDM4E	Lysine-specific demethylase 4E	B2RXH2
A7	Diosmetin	ERAP1	Endoplasmic reticulum aminopeptidase 1	Q9NZ08
A7	Diosmetin	PIM1	Serine/threonine-protein kinase pim-1	P11309
A7	Diosmetin	MAPK8	Mitogen-activated protein kinase 8	P45983
A7	Diosmetin	MMP9	Matrix metalloproteinase-9	P14780
A7	Diosmetin	CASP3	Caspase-3	P42574
A7	Diosmetin	JUN	Transcription factor AP-1	P05412
A7	Diosmetin	FOS	Proto-oncogene c-Fos	P01100
A7	Diosmetin	CDK2	Cyclin-dependent kinase 2	P24941
A7	Diosmetin	CYP1A1	Cytochrome P450 1A1	P04798
A7	Diosmetin	EGFR	Epidermal growth factor receptor	P00533
MH8	naringenin	PTGS1	Prostaglandin G/H synthase 1	P23219
MH8	naringenin	ESR1	Estrogen receptor	P03372
MH8	naringenin	PTGS2	Prostaglandin G/H synthase 2	P35354
MH8	naringenin	PIK3CG	Phosphatidylinositol-4,5-bisphosphate 3-kinase catalytic subunit, gamma isoform	P48736
MH8	naringenin	RELA	Transcription factor p65	Q04206
MH8	naringenin	AKT1	RAC-alpha serine/threonine-protein kinase	P31749
MH8	naringenin	BCL2	Apoptosis regulator Bcl-2	P10415
MH8	naringenin	MAPK3	Mitogen-activated protein kinase 3	P27361
MH8	naringenin	MAPK1	Mitogen-activated protein kinase 1	P28482
MH8	naringenin	CASP3	Caspase-3	P42574
MH8	naringenin	FASN	Fatty acid synthase	P49327
MH8	naringenin	LDLR	Low-density lipoprotein receptor	P01130
MH8	naringenin	SOD1	Superoxide dismutase [Cu-Zn]	P00441
MH8	naringenin	CAT	Catalase	P04040
MH8	naringenin	PPARG	Peroxisome proliferator-activated receptor gamma	P37231
MH8	naringenin	MTTP	Microsomal triglyceride transfer protein large subunit	P55157
MH8	naringenin	APOB	Apolipoprotein B-100	P04114
MH8	naringenin	PLB1	Phospholipase B1, membrane-associated	Q6P1J6
MH8	naringenin	HMGCR	3-hydroxy-3-methylglutaryl-coenzyme A reductase	P04035
MH8	naringenin	GSTP1	Glutathione S-transferase P	P09211
MH8	naringenin	UGT1A1	UDP-glucuronosyltransferase 1-1	P22309
MH8	naringenin	PPARA	Peroxisome proliferator-activated receptor alpha	Q07869
MH8	naringenin	SREBF1	Sterol regulatory element-binding protein 1	P36956
MH8	naringenin	GSR	Glutathione reductase, mitochondrial	P00390
MH8	naringenin	ABCC1	Multidrug resistance-associated protein 1	P33527
MH8	naringenin	ADIPOQ	Adiponectin	Q15848
MH8	naringenin	SOAT2	Sterol O-acyltransferase 2	O75908
MH8	naringenin	AKR1C1	Aldo-keto reductase family 1 member C1	Q04828
MH8	naringenin	GOT1	Aspartate aminotransferase, cytoplasmic	P17174
MH8	naringenin	ABAT	4-aminobutyrate aminotransferase, mitochondrial	P80404
MH8	naringenin	CES1	Liver carboxylesterase 1	P23141
MH8	naringenin	SOAT1	Sterol O-acyltransferase 1	P35610
MH8	naringenin	CA12	Carbonic anhydrase 12	O43570
MH8	naringenin	CA4	Carbonic anhydrase 4	P22748
MH8	naringenin	CA7	Carbonic anhydrase 7	P43166
MH8	naringenin	CBR1	Carbonyl reductase [NADPH] 1	P16152
MH8	naringenin	CYP19A1	Aromatase	P11511
MH8	naringenin	CYP1B1	Cytochrome P450 1B1	Q16678
MH8	naringenin	CYP1A2	Cytochrome P450 1A2	P05177
MH8	naringenin	CYP3A4	Cytochrome P450 3A4	P08684
MH8	naringenin	HSD17B1	Estradiol 17-beta-dehydrogenase 1	P14061
MH8	naringenin	SHBG	Sex hormone-binding globulin	P04278
MH8	naringenin	XDH	Xanthine dehydrogenase/oxidase	P47989
MH8	naringenin	TAS2R31	Taste receptor type 2 member 31	P59538
MH8	naringenin	ESR2	Estrogen receptor beta	Q92731
MH8	naringenin	ABCG2	ATP-binding cassette sub-family G member 2	Q9UNQ0
MH8	naringenin	KLK2	Kallikrein-2	P20151
MH8	naringenin	MAOB	Amine oxidase [flavin-containing] B	P27338
MH8	naringenin	CA3	Carbonic anhydrase 3	P07451
MH8	naringenin	ABCB1	ATP-dependent translocase ABCB1	P08183
MH8	naringenin	CCL2	C-C motif chemokine 2	P13500
MH8	naringenin	HMOX1	Heme oxygenase 1	P09601
MH8	naringenin	BDNF	Brain-derived neurotrophic factor	P23560
MH8	naringenin	RAPGEF1	Rap guanine nucleotide exchange factor 1	Q13905
MH8	naringenin	SCD	Acyl-CoA desaturase	O00767
MH9	taxifolin	PTGS1	Prostaglandin G/H synthase 1	P23219
MH9	taxifolin	PTGS2	Prostaglandin G/H synthase 2	P35354
MH9	taxifolin	PIK3CG	Phosphatidylinositol-4,5-bisphosphate 3-kinase catalytic subunit, gamma isoform	P48736
MH9	taxifolin	RXRA	Retinoic acid receptor RXR-alpha	P19793
MH9	taxifolin	AKR1B1	Aldose reductase	P15121
MH9	taxifolin	RELA	Transcription factor p65	Q04206
MH9	taxifolin	ICAM1	Intercellular adhesion molecule 1	P05362
MH9	taxifolin	DGAT2	Diacylglycerol O-acyltransferase 2	Q96PD7
MH9	taxifolin	MTTP	Microsomal triglyceride transfer protein large subunit	P55157
MH9	taxifolin	APOB	Apolipoprotein B-100	P04114
MH9	taxifolin	CA12	Carbonic anhydrase 12	O43570
MH9	taxifolin	CA4	Carbonic anhydrase 4	P22748
MH9	taxifolin	CA7	Carbonic anhydrase 7	P43166
MH9	taxifolin	CYP3A4	Cytochrome P450 3A4	P08684
MH9	taxifolin	MMP12	Macrophage metalloelastase	P39900
MH9	taxifolin	CA3	Carbonic anhydrase 3	P07451
MH9	taxifolin	CA6	Carbonic anhydrase 6	P23280
MH9	taxifolin	CYP1B1	Cytochrome P450 1B1	Q16678
MH9	taxifolin	KLK2	Kallikrein-2	P20151
MH9	taxifolin	CBR1	Carbonyl reductase [NADPH] 1	P16152
MH9	taxifolin	PGD	6-phosphogluconate dehydrogenase, decarboxylating	P52209
MH9	taxifolin	ESR1	Estrogen receptor	P03372
MH9	taxifolin	ESR2	Estrogen receptor beta	Q92731
MH9	taxifolin	CXCR4	C-X-C chemokine receptor type 4	P61073
MH9	taxifolin	CDH1	Cadherin-1	P12830
MH9	taxifolin	HMOX1	Heme oxygenase 1	P09601
MH9	taxifolin	MTOR	Serine/threonine-protein kinase mTOR	P42345
MH9	taxifolin	SPHK1	Sphingosine kinase 1	Q9NYA1
MH10	campest-5-en-3beta-ol	PGR	Progesterone receptor	P06401
MH10	campest-5-en-3beta-ol	NR1H3	Oxysterols receptor LXR-alpha	Q13133
MH10	campest-5-en-3beta-ol	RORC	Nuclear receptor ROR-gamma	P51449
MH10	campest-5-en-3beta-ol	NPC1L1	NPC1-like intracellular cholesterol transporter 1	Q9UHC9
MH10	campest-5-en-3beta-ol	NR1H2	Oxysterols receptor LXR-beta	P55055
MH10	campest-5-en-3beta-ol	SREBF2	Sterol regulatory element-binding protein 2	Q12772
MH10	campest-5-en-3beta-ol	CYP17A1	Steroid 17-alpha-hydroxylase/17,20 lyase	P05093
MH10	campest-5-en-3beta-ol	AR	Androgen receptor	P10275
MH10	campest-5-en-3beta-ol	ESR1	Estrogen receptor	P03372
MH10	campest-5-en-3beta-ol	ESR2	Estrogen receptor beta	Q92731
MH10	campest-5-en-3beta-ol	SHBG	Sex hormone-binding globulin	P04278
MH10	campest-5-en-3beta-ol	SRD5A2	3-oxo-5-alpha-steroid 4-dehydrogenase 2	P31213
MH10	campest-5-en-3beta-ol	CYP19A1	Aromatase	P11511
MH10	campest-5-en-3beta-ol	SERPINA6	Corticosteroid-binding globulin	P08185
MH10	campest-5-en-3beta-ol	G6PD	Glucose-6-phosphate 1-dehydrogenase	P11413
MH10	campest-5-en-3beta-ol	EPHA2	Ephrin type-A receptor 2	P29317
MH10	campest-5-en-3beta-ol	POLA1	DNA polymerase alpha catalytic subunit	P09884
MH10	campest-5-en-3beta-ol	RORA	Nuclear receptor ROR-alpha	P35398
MH10	campest-5-en-3beta-ol	EPHA1	Ephrin type-A receptor 1	P21709
MH10	campest-5-en-3beta-ol	EPHA4	Ephrin type-A receptor 4	P54764
MH10	campest-5-en-3beta-ol	EPHA5	Ephrin type-A receptor 5	P54756
MH10	campest-5-en-3beta-ol	EPHA6	Ephrin type-A receptor 6	Q9UF33
MH10	campest-5-en-3beta-ol	EPHA7	Ephrin type-A receptor 7	Q15375
MH10	campest-5-en-3beta-ol	EPHA8	Ephrin type-A receptor 8	P29322
MH10	campest-5-en-3beta-ol	EPHB1	Ephrin type-B receptor 1	P54762
MH10	campest-5-en-3beta-ol	EPHB2	Ephrin type-B receptor 2	P29323
MH10	campest-5-en-3beta-ol	EPHB3	Ephrin type-B receptor 3	P54753
MH10	campest-5-en-3beta-ol	GPBAR1	G-protein coupled bile acid receptor 1	Q8TDU6
MH10	campest-5-en-3beta-ol	GBA2	Non-lysosomal glucosylceramidase	Q9HCG7
MH10	campest-5-en-3beta-ol	SRD5A1	3-oxo-5-alpha-steroid 4-dehydrogenase 1	P18405
MH10	campest-5-en-3beta-ol	EBP	3-beta-hydroxysteroid-Delta(8),Delta(7)-isomerase	Q15125
MH10	campest-5-en-3beta-ol	NR1H4	Bile acid receptor	Q96RI1
MH10	campest-5-en-3beta-ol	VDR	Vitamin D3 receptor	P11473
MH11	eriodictyol	PTGS1	Prostaglandin G/H synthase 1	P23219
MH11	eriodictyol	PTGS2	Prostaglandin G/H synthase 2	P35354
MH11	eriodictyol	NCOA2	Nuclear receptor coactivator 2	Q15596
MH11	eriodictyol	PIK3CG	Phosphatidylinositol-4,5-bisphosphate 3-kinase catalytic subunit, gamma isoform	P48736
MH11	eriodictyol	HMOX1	Heme oxygenase 1	P09601
MH11	eriodictyol	NFE2L2	Nuclear factor erythroid 2-related factor 2	Q16236
MH11	eriodictyol	NQO1	NAD(P)H dehydrogenase [quinone] 1	P15559
MH11	eriodictyol	CA12	Carbonic anhydrase 12	O43570
MH11	eriodictyol	CA4	Carbonic anhydrase 4	P22748
MH11	eriodictyol	CA7	Carbonic anhydrase 7	P43166
MH11	eriodictyol	CYP1B1	Cytochrome P450 1B1	Q16678
MH11	eriodictyol	CBR1	Carbonyl reductase [NADPH] 1	P16152
MH11	eriodictyol	CYP19A1	Aromatase	P11511
MH11	eriodictyol	XDH	Xanthine dehydrogenase/oxidase	P47989
MH11	eriodictyol	KLK2	Kallikrein-2	P20151
MH11	eriodictyol	TAS2R31	Taste receptor type 2 member 31	P59538
MH11	eriodictyol	ABCG2	ATP-binding cassette sub-family G member 2	Q9UNQ0
MH11	eriodictyol	CA3	Carbonic anhydrase 3	P07451
MH11	eriodictyol	ESR1	Estrogen receptor	P03372
MH11	eriodictyol	ESR2	Estrogen receptor beta	Q92731
MH11	eriodictyol	PGD	6-phosphogluconate dehydrogenase, decarboxylating	P52209
MH11	eriodictyol	MAOB	Amine oxidase [flavin-containing] B	P27338
A8	Genkwanin	NOS2	Nitric oxide synthase, inducible	P35228
A8	Genkwanin	PTGS1	Prostaglandin G/H synthase 1	P23219
A8	Genkwanin	AR	Androgen receptor	P10275
A8	Genkwanin	PTGS2	Prostaglandin G/H synthase 2	P35354
A8	Genkwanin	RXRA	Retinoic acid receptor RXR-alpha	P19793
A8	Genkwanin	ESR2	Estrogen receptor beta	Q92731
A8	Genkwanin	DPP4	Dipeptidyl peptidase IV	P27487
A8	Genkwanin	PRSS1	Trypsin-1	P07477
A8	Genkwanin	NCOA2	Nuclear receptor coactivator 2	Q15596
A8	Genkwanin	NCOA1	Nuclear receptor coactivator 1	Q15788
A8	Genkwanin	CHEK1	Serine/threonine-protein kinase Chk1	O14757
A8	Genkwanin	ABCB1	Multidrug resistance protein 1	P08183
A8	Genkwanin	MAOA	Amine oxidase [flavin-containing] A	P21397
A8	Genkwanin	MAOB	Amine oxidase [flavin-containing] B	P27338
A8	Genkwanin	CYP1B1	Cytochrome P450 1B1	Q16678
A8	Genkwanin	KCND3	Potassium voltage-gated channel subfamily D member 3	Q9UK17
A8	Genkwanin	ABCG2	ATP-binding cassette sub-family G member 2	Q9UNQ0
A8	Genkwanin	ACHE	Acetylcholinesterase	P22303
A8	Genkwanin	AKR1B10	Aldo-keto reductase family 1 member B10	O60218
A8	Genkwanin	CYP19A1	Aromatase	P11511
A8	Genkwanin	HSD17B1	Estradiol 17-beta-dehydrogenase 1	P14061
A8	Genkwanin	ESR1	Estrogen receptor	P03372
A8	Genkwanin	ABCC1	Multidrug resistance-associated protein 1	P33527
A8	Genkwanin	NOX4	NADPH oxidase 4	Q9NPH5
A8	Genkwanin	MPO	Myeloperoxidase	P05164
A8	Genkwanin	TNKS	Tankyrase-1	O95271
A8	Genkwanin	TNKS2	Tankyrase-2	Q9H2K2
A8	Genkwanin	TTR	Transthyretin	P02766
A8	Genkwanin	XDH	Xanthine dehydrogenase/oxidase	P47989
A8	Genkwanin	AMY1A; AMY1B; AMY1C	Alpha-amylase 1	P04745
A8	Genkwanin	GRK6	G protein-coupled receptor kinase 6	P43250
A8	Genkwanin	PTPRS	Receptor-type tyrosine-protein phosphatase S	Q13332
A8	Genkwanin	NAE1	NEDD8-activating enzyme E1 regulatory subunit	Q13564
A8	Genkwanin	AKR1B1	Aldose reductase	P15121
A8	Genkwanin	CA12	Carbonic anhydrase 12	O43570
A8	Genkwanin	CA4	Carbonic anhydrase 4	P22748
A8	Genkwanin	CA7	Carbonic anhydrase 7	P43166
A8	Genkwanin	CBR1	Carbonyl reductase [NADPH] 1	P16152
A8	Genkwanin	APP	Amyloid-beta A4 protein	P05067
A8	Genkwanin	GPR35	G-protein coupled receptor 35	Q9HC97
A8	Genkwanin	GLO1	Lactoylglutathione lyase	Q04760
A8	Genkwanin	ALOX15	Arachidonate 15-lipoxygenase	P16050
A8	Genkwanin	ALOX5	Arachidonate 5-lipoxygenase	P09917
A8	Genkwanin	ALDH2	Aldehyde dehydrogenase, mitochondrial	P05091
A8	Genkwanin	CDK5R1	Cyclin-dependent kinase 5 activator 1	Q15078
A8	Genkwanin	CREB1	Cyclic AMP-responsive element-binding protein 1	P16220
A8	Genkwanin	PGF	Placenta growth factor	P49763
A8	Genkwanin	VEGFA	Vascular endothelial growth factor A	P15692
A8	Genkwanin	TERT	Telomerase reverse transcriptase	O14746
A8	Genkwanin	NLRP3	NACHT, LRR and PYD domains-containing protein 3	Q96P20
A8	Genkwanin	KDM4E	Lysine-specific demethylase 4E	B2RXH2
A8	Genkwanin	ALOX12	Arachidonate 12-lipoxygenase, 12S-type	P18054
A8	Genkwanin	IL2	Interleukin-2	P60568
A8	Genkwanin	CCR4	C-C chemokine receptor type 4	P51679
A8	Genkwanin	CALM1	Calmodulin-1	P0DP23
A8	Genkwanin	ERAP1	Endoplasmic reticulum aminopeptidase 1	Q9NZ08
A8	Genkwanin	AHR	Aryl hydrocarbon receptor	P35869
A8	Genkwanin	DAPK1	Death-associated protein kinase 1	P53355
A8	Genkwanin	CYP1A1	Cytochrome P450 1A1	P04798
A8	Genkwanin	CDK1	Cyclin-dependent kinase 1	P06493
A8	Genkwanin	CASP3	Caspase-3	P42574
A8	Genkwanin	PARP1	Poly [ADP-ribose] polymerase 1	P09874
A8	Genkwanin	UGT1A1	UDP-glucuronosyltransferase 1-1	P22309
A8	Genkwanin	AKT1	RAC-alpha serine/threonine-protein kinase	P31749
A8	Genkwanin	CYP1A2	Cytochrome P450 1A2	P05177
MH12	Pectolinarigenin	NOS2	Nitric oxide synthase, inducible	P35228
MH12	Pectolinarigenin	SCN5A	Sodium channel protein type 5 subunit alpha	Q14524
MH12	Pectolinarigenin	PTGS2	Prostaglandin G/H synthase 2	P35354
MH12	Pectolinarigenin	ACHE	Acetylcholinesterase	P22303
MH12	Pectolinarigenin	ADRA1B	Alpha-1B adrenergic receptor	P35368
MH12	Pectolinarigenin	DPP4	Dipeptidyl peptidase IV	P27487
MH12	Pectolinarigenin	PRSS1	Trypsin-1	P07477
MH12	Pectolinarigenin	NCOA2	Nuclear receptor coactivator 2	Q15596
MH12	Pectolinarigenin	NCOA1	Nuclear receptor coactivator 1	Q15788
MH12	Pectolinarigenin	PTGS1	Prostaglandin G/H synthase 1	P23219
MH12	Pectolinarigenin	KIT	Mast/stem cell growth factor receptor Kit	P10721
MH12	Pectolinarigenin	OPRD1	Delta-type opioid receptor	P41143
MH12	Pectolinarigenin	PTPRS	Receptor-type tyrosine-protein phosphatase S	Q13332
MH12	Pectolinarigenin	CREB1	Cyclic AMP-responsive element-binding protein 1	P16220
MH12	Pectolinarigenin	MAOA	Amine oxidase [flavin-containing] A	P21397
MH12	Pectolinarigenin	MAOB	Amine oxidase [flavin-containing] B	P27338
MH12	Pectolinarigenin	CYP1B1	Cytochrome P450 1B1	Q16678
MH12	Pectolinarigenin	KCND3	Potassium voltage-gated channel subfamily D member 3	Q9UK17
MH12	Pectolinarigenin	ABCB1	Multidrug resistance protein 1	P08183
MH12	Pectolinarigenin	TNKS	Tankyrase-1	O95271
MH12	Pectolinarigenin	TNKS2	Tankyrase-2	Q9H2K2
MH12	Pectolinarigenin	ABCG2	ATP-binding cassette sub-family G member 2	Q9UNQ0
MH12	Pectolinarigenin	AMY1A; AMY1B; AMY1C	Alpha-amylase 1	P04745
MH12	Pectolinarigenin	GRK6	G protein-coupled receptor kinase 6	P43250
MH12	Pectolinarigenin	NLRP3	NACHT, LRR and PYD domains-containing protein 3	Q96P20
MH12	Pectolinarigenin	NAE1	NEDD8-activating enzyme E1 regulatory subunit	Q13564
MH12	Pectolinarigenin	KDM4E	Lysine-specific demethylase 4E	B2RXH2
MH12	Pectolinarigenin	ALOX12	Arachidonate 12-lipoxygenase, 12S-type	P18054
MH12	Pectolinarigenin	ALOX15	Arachidonate 15-lipoxygenase	P16050
MH12	Pectolinarigenin	XDH	Xanthine dehydrogenase/oxidase	P47989
MH12	Pectolinarigenin	APP	Amyloid-beta A4 protein	P05067
MH12	Pectolinarigenin	ABCC1	Multidrug resistance-associated protein 1	P33527
MH12	Pectolinarigenin	AKR1B1	Aldose reductase	P15121
MH12	Pectolinarigenin	AR	Androgen receptor	P10275
MH12	Pectolinarigenin	AKR1B10	Aldo-keto reductase family 1 member B10	O60218
MH12	Pectolinarigenin	CYP19A1	Aromatase	P11511
MH12	Pectolinarigenin	ESR1	Estrogen receptor	P03372
MH12	Pectolinarigenin	ESR2	Estrogen receptor beta	Q92731
MH12	Pectolinarigenin	NOX4	NADPH oxidase 4	Q9NPH5
MH12	Pectolinarigenin	MPO	Myeloperoxidase	P05164
MH12	Pectolinarigenin	TTR	Transthyretin	P02766
MH12	Pectolinarigenin	TERT	Telomerase reverse transcriptase	O14746
MH12	Pectolinarigenin	CA12	Carbonic anhydrase 12	O43570
MH12	Pectolinarigenin	CA4	Carbonic anhydrase 4	P22748
MH12	Pectolinarigenin	CA7	Carbonic anhydrase 7	P43166
MH12	Pectolinarigenin	CA9	Carbonic anhydrase 9	Q16790
MH12	Pectolinarigenin	CBR1	Carbonyl reductase [NADPH] 1	P16152
MH12	Pectolinarigenin	ALOX5	Arachidonate 5-lipoxygenase	P09917
MH12	Pectolinarigenin	CYP1A1	Cytochrome P450 1A1	P04798
MH12	Pectolinarigenin	GLO1	Lactoylglutathione lyase	Q04760
MH12	Pectolinarigenin	KLK7	Kallikrein-7	P49862
MH12	Pectolinarigenin	NQO1	NAD(P)H dehydrogenase [quinone] 1	P15559
MH12	Pectolinarigenin	SIGMAR1	Sigma non-opioid intracellular receptor 1	Q99720
MH12	Pectolinarigenin	AHR	Aryl hydrocarbon receptor	P35869
MH12	Pectolinarigenin	BDNF	Brain-derived neurotrophic factor	P23560
MH12	Pectolinarigenin	SIRT3	NAD-dependent protein deacetylase sirtuin-3, mitochondrial	Q9NTG7
MH12	Pectolinarigenin	VEGFA	Vascular endothelial growth factor A	P15692
MH12	Pectolinarigenin	SOD2	Superoxide dismutase [Mn], mitochondrial	P04179
MH12	Pectolinarigenin	NFATC1	Nuclear factor of activated T-cells, cytoplasmic 1	O95644
MH12	Pectolinarigenin	HK2	Hexokinase-2	P52789
MH12	Pectolinarigenin	IL6	Interleukin-6	P05231
MH12	Pectolinarigenin	PPIF	Peptidyl-prolyl cis-trans isomerase F, mitochondrial	P30405
MH12	Pectolinarigenin	NOS1	Nitric oxide synthase, brain	P29475
MH12	Pectolinarigenin	PARP1	Poly [ADP-ribose] polymerase 1	P09874
MH13	Truflex OBP	CHRM1	Muscarinic acetylcholine receptor M1	P11229
MH13	Truflex OBP	SCN5A	Sodium channel protein type 5 subunit alpha	Q14524
MH13	Truflex OBP	SLC6A2	Sodium-dependent noradrenaline transporter	P23975
MH13	Truflex OBP	ADRA1B	Alpha-1B adrenergic receptor	P35368
MH13	Truflex OBP	SLC6A3	Sodium-dependent dopamine transporter	Q01959
MH13	Truflex OBP	ADRB2	Beta-2 adrenergic receptor	P07550
MH13	Truflex OBP	PDE3A	CGMP-inhibited 3',5'-cyclic phosphodiesterase A	Q14432
MH13	Truflex OBP	STS	Steryl-sulfatase	P08842
MH13	Truflex OBP	CNR2	Cannabinoid receptor 2	P34972
MH13	Truflex OBP	CYP1A2	Cytochrome P450 1A2	P05177
MH13	Truflex OBP	CYP2C19	Cytochrome P450 2C19	P33261
MH13	Truflex OBP	PPARG	Peroxisome proliferator-activated receptor gamma	P37231
MH13	Truflex OBP	CHRM2	Muscarinic acetylcholine receptor M2	P08172
MH13	Truflex OBP	CHRM3	Muscarinic acetylcholine receptor M3	P20309
MH13	Truflex OBP	CHRM4	Muscarinic acetylcholine receptor M4	P08173
MH13	Truflex OBP	CHRM5	Muscarinic acetylcholine receptor M5	P08912
MH13	Truflex OBP	CYP2C9	Cytochrome P450 2C9	P11712
MH13	Truflex OBP	CNR1	Cannabinoid receptor 1	P21554
MH13	Truflex OBP	EPHX1	Epoxide hydrolase 1	P07099
MH13	Truflex OBP	PPARA	Peroxisome proliferator-activated receptor alpha	Q07869
MH13	Truflex OBP	FAAH	Fatty-acid amide hydrolase 1	O00519
MH13	Truflex OBP	NR5A1	Steroidogenic factor 1	Q13285
MH13	Truflex OBP	RARA	Retinoic acid receptor alpha	P10276
MH13	Truflex OBP	RARB	Retinoic acid receptor beta	P10826
MH13	Truflex OBP	HSP90AA1	Heat shock protein HSP 90-alpha	P07900
MH13	Truflex OBP	LTA4H	Leukotriene A-4 hydrolase	P09960
MH13	Truflex OBP	GBA2	Non-lysosomal glucosylceramidase	Q9HCG7
MH13	Truflex OBP	LPAR2	Lysophosphatidic acid receptor 2	Q9HBW0
MH13	Truflex OBP	S1PR2	Sphingosine 1-phosphate receptor 2	O95136
MH13	Truflex OBP	S1PR1	Sphingosine 1-phosphate receptor 1	P21453
MH13	Truflex OBP	S1PR3	Sphingosine 1-phosphate receptor 3	Q99500
MH13	Truflex OBP	PLA2G4A	Cytosolic phospholipase A2	P47712
MH13	Truflex OBP	PLA2G4B	Cytosolic phospholipase A2 beta	P0C869
MH13	Truflex OBP	CDC25B	M-phase inducer phosphatase 2	P30305
MH13	Truflex OBP	PTPN1	Tyrosine-protein phosphatase non-receptor type 1	P18031
MH13	Truflex OBP	CES1	Liver carboxylesterase 1	P23141
MH13	Truflex OBP	CES2	Cocaine esterase	O00748
MH13	Truflex OBP	THRA	Thyroid hormone receptor alpha	P10827
MH13	Truflex OBP	THRB	Thyroid hormone receptor beta	P10828
MH13	Truflex OBP	ACHE	Acetylcholinesterase	P22303
MH13	Truflex OBP	S1PR4	Sphingosine 1-phosphate receptor 4	O95977
MH13	Truflex OBP	S1PR5	Sphingosine 1-phosphate receptor 5	Q9H228
MH13	Truflex OBP	ELANE	Neutrophil elastase	P08246
MH13	Truflex OBP	PRTN3	Myeloblastin	P24158
MH13	Truflex OBP	CA9	Carbonic anhydrase 9	Q16790
MH13	Truflex OBP	BCHE	Cholinesterase	P06276
MH13	Truflex OBP	NAAA	N-acylethanolamine-hydrolyzing acid amidase	Q02083
MH13	Truflex OBP	PLA2G2A	Phospholipase A2, membrane associated	P14555
MH13	Truflex OBP	POLK	DNA polymerase kappa	Q9UBT6
MH13	Truflex OBP	CHRM3	Muscarinic acetylcholine receptor M3	P20309
MH13	Truflex OBP	CHRM1	Muscarinic acetylcholine receptor M1	P11229
MH13	Truflex OBP	CHRM5	Muscarinic acetylcholine receptor M5	P08912
MH13	Truflex OBP	PTGS2	Prostaglandin G/H synthase 2	P35354
MH13	Truflex OBP	CA2	Carbonic anhydrase II	P00918
MH13	Truflex OBP	CHRM4	Muscarinic acetylcholine receptor M4	P08173
MH13	Truflex OBP	RXRA	Retinoic acid receptor RXR-alpha	P19793
MH13	Truflex OBP	OPRD1	Delta-type opioid receptor	P41143
MH13	Truflex OBP	ACHE	Acetylcholinesterase	P22303
MH13	Truflex OBP	PDE3A	CGMP-inhibited 3',5'-cyclic phosphodiesterase A	Q14432
MH13	Truflex OBP	HTR2A	5-hydroxytryptamine 2A receptor	P28223
MH13	Truflex OBP	SLC6A2	Sodium-dependent noradrenaline transporter	P23975
MH13	Truflex OBP	ADRA1A	Alpha-1A adrenergic receptor	P35348
MH13	Truflex OBP	HTR2C	5-hydroxytryptamine 2C receptor	P28335
MH13	Truflex OBP	PGR	Progesterone receptor	P06401
MH13	Truflex OBP	CHRM2	Muscarinic acetylcholine receptor M2	P08172
MH13	Truflex OBP	OPRK1	Kappa-type opioid receptor	P41145
MH13	Truflex OBP	SLC6A3	Sodium-dependent dopamine transporter	Q01959
MH13	Truflex OBP	ADRB2	Beta-2 adrenergic receptor	P07550
MH13	Truflex OBP	ADRA1D	Alpha-1D adrenergic receptor	P25100
MH13	Truflex OBP	SLC6A4	Sodium-dependent serotonin transporter	P31645
MH13	Truflex OBP	DRD2	D(2) dopamine receptor	P14416
MH13	Truflex OBP	OPRM1	Mu-type opioid receptor	P35372
KXR1	estrone	HTR2B	5-hydroxytryptamine receptor 2B	P41595
KXR1	estrone	ABCG2	ATP-binding cassette sub-family G member 2	Q9UNQ0
KXR1	estrone	SERPINA6	Corticosteroid-binding globulin	P08185
KXR1	estrone	CYP19A1	Aromatase	P11511
KXR1	estrone	HSD17B1	Estradiol 17-beta-dehydrogenase 1	P14061
KXR1	estrone	ESR1	Estrogen receptor	P03372
KXR1	estrone	ESR2	Estrogen receptor beta	Q92731
KXR1	estrone	SHBG	Sex hormone-binding globulin	P04278
KXR1	estrone	CYP1B1	Cytochrome P450 1B1	Q16678
KXR1	estrone	ABCC1	Multidrug resistance-associated protein 1	P33527
KXR1	estrone	SLCO1B1	Solute carrier organic anion transporter family member 1B1	Q9Y6L6
KXR1	estrone	STS	Steryl-sulfatase	P08842
KXR1	estrone	ESRRA	Steroid hormone receptor ERR1	P11474
KXR1	estrone	ESRRB	Steroid hormone receptor ERR2	O95718
KXR1	estrone	GPER1	G-protein coupled estrogen receptor 1	Q99527
KXR1	estrone	SLC22A1	Solute carrier family 22 member 1	O15245
KXR1	estrone	SLC22A3	Solute carrier family 22 member 3	O75751
KXR1	estrone	AKR1C3	Aldo-keto reductase family 1 member C3	P42330
KXR1	estrone	NR3C1	Glucocorticoid receptor	P04150
KXR1	estrone	SLC22A2	Solute carrier family 22 member 2	O15244
KXR1	estrone	ADCY10	Adenylate cyclase type 10	Q96PN6
KXR1	estrone	ABCC4	Multidrug resistance-associated protein 4	O15439
KXR1	estrone	HSD17B3	Testosterone 17-beta-dehydrogenase 3	P37058
KXR1	estrone	SRD5A1	3-oxo-5-alpha-steroid 4-dehydrogenase 1	P18405
KXR1	estrone	SRD5A2	3-oxo-5-alpha-steroid 4-dehydrogenase 2	P31213
KXR1	estrone	G6PD	Glucose-6-phosphate 1-dehydrogenase	P11413
KXR1	estrone	GPBAR1	G-protein coupled bile acid receptor 1	Q8TDU6
KXR1	estrone	HSD17B11	Estradiol 17-beta-dehydrogenase 11	Q8NBQ5
KXR1	estrone	CYP2A6	Cytochrome P450 2A6	P11509
KXR1	estrone	HSD17B7	3-keto-steroid reductase	P56937
KXR1	estrone	SULT1E1	Sulfotransferase 1E1	P49888
KXR2	Diisooctyl succinate	THUMPD1	THUMP domain-containing protein 1	Q9NXG2
B1	11,14-eicosadienoic acid	NCOA2	Nuclear receptor coactivator 2	Q15596
B1	11,14-eicosadienoic acid	PAM	Peptidyl-glycine alpha-amidating monooxygenase	P19021
B1	11,14-eicosadienoic acid	CNR1	Cannabinoid receptor 1	P21554
B1	11,14-eicosadienoic acid	CNR2	Cannabinoid receptor 2	P34972
B1	11,14-eicosadienoic acid	DAGLA	Sn1-specific diacylglycerol lipase alpha	Q9Y4D2
B1	11,14-eicosadienoic acid	ENPP2	Ectonucleotide pyrophosphatase/phosphodiesterase family member 2	Q13822
B1	11,14-eicosadienoic acid	CES1	Liver carboxylesterase 1	P23141
B1	11,14-eicosadienoic acid	CES2	Cocaine esterase	O00748
B1	11,14-eicosadienoic acid	FAAH	Fatty-acid amide hydrolase 1	O00519
B1	11,14-eicosadienoic acid	FABP4	Fatty acid-binding protein, adipocyte	P15090
B1	11,14-eicosadienoic acid	FABP3	Fatty acid-binding protein, heart	P05413
B1	11,14-eicosadienoic acid	FFAR1	Free fatty acid receptor 1	O14842
B1	11,14-eicosadienoic acid	FFAR4	Free fatty acid receptor 4	Q5NUL3
B1	11,14-eicosadienoic acid	HAO1	Hydroxyacid oxidase 1	Q9UJM8
B1	11,14-eicosadienoic acid	HMGCR	3-hydroxy-3-methylglutaryl-coenzyme A reductase	P04035
B1	11,14-eicosadienoic acid	EPHX2	Bifunctional epoxide hydrolase 2	P34913
B1	11,14-eicosadienoic acid	KDM5A	Lysine-specific demethylase 5A	P29375
B1	11,14-eicosadienoic acid	PRKCA	Protein kinase C alpha type	P17252
B1	11,14-eicosadienoic acid	ALOX12	Arachidonate 12-lipoxygenase, 12S-type	P18054
B1	11,14-eicosadienoic acid	ALOX5	Arachidonate 5-lipoxygenase	P09917
B1	11,14-eicosadienoic acid	LPAR1	Lysophosphatidic acid receptor 1	Q92633
B1	11,14-eicosadienoic acid	LPAR2	Lysophosphatidic acid receptor 2	Q9HBW0
B1	11,14-eicosadienoic acid	LPAR3	Lysophosphatidic acid receptor 3	Q9UBY5
B1	11,14-eicosadienoic acid	LPAR4	Lysophosphatidic acid receptor 4	Q99677
B1	11,14-eicosadienoic acid	LPAR5	Lysophosphatidic acid receptor 5	Q9H1C0
B1	11,14-eicosadienoic acid	LPAR6	Lysophosphatidic acid receptor 6	P43657
B1	11,14-eicosadienoic acid	LTB4R	Leukotriene B4 receptor 1	Q15722
B1	11,14-eicosadienoic acid	SELP	P-selectin	P16109
B1	11,14-eicosadienoic acid	MGLL	Monoglyceride lipase	Q99685
B1	11,14-eicosadienoic acid	CDC25A	M-phase inducer phosphatase 1	P30304
B1	11,14-eicosadienoic acid	CDC25B	M-phase inducer phosphatase 2	P30305
B1	11,14-eicosadienoic acid	CDC25C	M-phase inducer phosphatase 3	P30307
B1	11,14-eicosadienoic acid	OXER1	Oxoeicosanoid receptor 1	Q8TDS5
B1	11,14-eicosadienoic acid	PAFAH1B2	Platelet-activating factor acetylhydrolase IB subunit beta	P68402
B1	11,14-eicosadienoic acid	PLA2G4A	Cytosolic phospholipase A2	P47712
B1	11,14-eicosadienoic acid	PLA2G4B	Cytosolic phospholipase A2 beta	P0C869
B1	11,14-eicosadienoic acid	PLA2G4C	Cytosolic phospholipase A2 gamma	Q9UP65
B1	11,14-eicosadienoic acid	PLA2G2A	Phospholipase A2, membrane associated	P14555
B1	11,14-eicosadienoic acid	PLA2G2C	Putative inactive group IIC secretory phospholipase A2	Q5R387
B1	11,14-eicosadienoic acid	PLA2G10	Group 10 secretory phospholipase A2	O15496
B1	11,14-eicosadienoic acid	PTGER3	Prostaglandin E2 receptor EP3 subtype	P43115
B1	11,14-eicosadienoic acid	PTGER4	Prostaglandin E2 receptor EP4 subtype	P35408
B1	11,14-eicosadienoic acid	PTGFR	Prostaglandin F2-alpha receptor	P43088
B1	11,14-eicosadienoic acid	POLH	DNA polymerase eta	Q9Y253
B1	11,14-eicosadienoic acid	POLK	DNA polymerase kappa	Q9UBT6
B1	11,14-eicosadienoic acid	PPARA	Peroxisome proliferator-activated receptor alpha	Q07869
B1	11,14-eicosadienoic acid	PPARD	Peroxisome proliferator-activated receptor delta	Q03181
B1	11,14-eicosadienoic acid	PPARG	Peroxisome proliferator-activated receptor gamma	P37231
B1	11,14-eicosadienoic acid	SLC22A6	Solute carrier family 22 member 6	Q4U2R8
B1	11,14-eicosadienoic acid	SLC22A8	Solute carrier family 22 member 8	Q8TCC7
B1	11,14-eicosadienoic acid	SLCO2A1	Solute carrier organic anion transporter family member 2A1	Q92959
B1	11,14-eicosadienoic acid	SOAT2	Sterol O-acyltransferase 2	O75908
B1	11,14-eicosadienoic acid	SPHK1	Sphingosine kinase 1	Q9NYA1
B1	11,14-eicosadienoic acid	TBXA2R	Thromboxane A2 receptor	P21731
B1	11,14-eicosadienoic acid	TBXAS1	Thromboxane-A synthase	P24557
B1	11,14-eicosadienoic acid	TLR2	Toll-like receptor 2	O60603
B1	11,14-eicosadienoic acid	TRPV1	Transient receptor potential cation channel subfamily V member 1	Q8NER1
B1	11,14-eicosadienoic acid	PTGS2	Prostaglandin G/H synthase 2	P35354
B1	11,14-eicosadienoic acid	PTGS1	Prostaglandin G/H synthase 1	P23219
B1	11,14-eicosadienoic acid	PXDNL	Peroxidasin-like protein	A1KZ92
B1	11,14-eicosadienoic acid	TPO	Thyroid peroxidase	P07202
B1	11,14-eicosadienoic acid	LPO	Lactoperoxidase	P22079
B1	11,14-eicosadienoic acid	PXDN	Peroxidasin homolog	Q92626
B1	11,14-eicosadienoic acid	EPX	Eosinophil peroxidase	P11678
B1	11,14-eicosadienoic acid	MPO	Myeloperoxidase	P05164
KXR3	gondoic acid	PTGS1	Prostaglandin G/H synthase 1	P23219
KXR3	gondoic acid	NCOA2	Nuclear receptor coactivator 2	Q15596
KXR3	gondoic acid	FABP3	Fatty acid-binding protein, heart	P05413
KXR3	gondoic acid	PPARA	Peroxisome proliferator-activated receptor alpha	Q07869
KXR3	gondoic acid	PPARD	Peroxisome proliferator-activated receptor delta	Q03181
KXR3	gondoic acid	PPARG	Peroxisome proliferator-activated receptor gamma	P37231
KXR3	gondoic acid	PTPN7	Tyrosine-protein phosphatase non-receptor type 7	P35236
KXR3	gondoic acid	FABP4	Fatty acid-binding protein, adipocyte	P15090
KXR3	gondoic acid	FFAR4	Free fatty acid receptor 4	Q5NUL3
KXR3	gondoic acid	OXER1	Oxoeicosanoid receptor 1	Q8TDS5
KXR3	gondoic acid	TOP1	DNA topoisomerase 1	P11387
KXR3	gondoic acid	EPHX2	Bifunctional epoxide hydrolase 2	P34913
KXR3	gondoic acid	SLC22A6	Solute carrier family 22 member 6	Q4U2R8
KXR3	gondoic acid	SLC22A8	Solute carrier family 22 member 8	Q8TCC7
KXR3	gondoic acid	TLR2	Toll-like receptor 2	O60603
KXR3	gondoic acid	HMGCR	3-hydroxy-3-methylglutaryl-coenzyme A reductase	P04035
KXR3	gondoic acid	FAAH	Fatty-acid amide hydrolase 1	O00519
KXR3	gondoic acid	CES1	Liver carboxylesterase 1	P23141
KXR3	gondoic acid	ALOX12	Arachidonate 12-lipoxygenase, 12S-type	P18054
KXR3	gondoic acid	CNR1	Cannabinoid receptor 1	P21554
KXR3	gondoic acid	TRPV1	Transient receptor potential cation channel subfamily V member 1	Q8NER1
KXR3	gondoic acid	CNR2	Cannabinoid receptor 2	P34972
KXR3	gondoic acid	CDC25A	M-phase inducer phosphatase 1	P30304
KXR3	gondoic acid	CDC25B	M-phase inducer phosphatase 2	P30305
KXR3	gondoic acid	CDC25C	M-phase inducer phosphatase 3	P30307
KXR3	gondoic acid	SOAT2	Sterol O-acyltransferase 2	O75908
KXR3	gondoic acid	LTB4R	Leukotriene B4 receptor 1	Q15722
KXR3	gondoic acid	CES2	Cocaine esterase	O00748
KXR3	gondoic acid	LPAR1	Lysophosphatidic acid receptor 1	Q92633
KXR3	gondoic acid	LPAR2	Lysophosphatidic acid receptor 2	Q9HBW0
KXR3	gondoic acid	PLA2G4A	Cytosolic phospholipase A2	P47712
KXR3	gondoic acid	MGLL	Monoglyceride lipase	Q99685
KXR3	gondoic acid	PLA2G4B	Cytosolic phospholipase A2 beta	P0C869
KXR3	gondoic acid	PLA2G4C	Cytosolic phospholipase A2 gamma	Q9UP65
KXR3	gondoic acid	PLA2G2A	Phospholipase A2, membrane associated	P14555
KXR3	gondoic acid	TBXA2R	Thromboxane A2 receptor	P21731
KXR3	gondoic acid	PRKCA	Protein kinase C alpha type	P17252
KXR3	gondoic acid	PLA2G2C	Putative inactive group IIC secretory phospholipase A2	Q5R387
KXR3	gondoic acid	PAM	Peptidyl-glycine alpha-amidating monooxygenase	P19021
KXR3	gondoic acid	PLA2G10	Group 10 secretory phospholipase A2	O15496
KXR3	gondoic acid	TBXAS1	Thromboxane-A synthase	P24557
KXR3	gondoic acid	LPAR3	Lysophosphatidic acid receptor 3	Q9UBY5
KXR3	gondoic acid	SPHK1	Sphingosine kinase 1	Q9NYA1
KXR3	gondoic acid	ENPP2	Ectonucleotide pyrophosphatase/phosphodiesterase family member 2	Q13822
KXR3	gondoic acid	LPAR4	Lysophosphatidic acid receptor 4	Q99677
KXR3	gondoic acid	LPAR5	Lysophosphatidic acid receptor 5	Q9H1C0
KXR3	gondoic acid	LPAR6	Lysophosphatidic acid receptor 6	P43657
KXR3	gondoic acid	GGPS1	Geranylgeranyl pyrophosphate synthase	O95749
KXR3	gondoic acid	HAO1	Hydroxyacid oxidase 1	Q9UJM8
KXR3	gondoic acid	KDM5A	Lysine-specific demethylase 5A	P29375
KXR3	gondoic acid	DAGLA	Sn1-specific diacylglycerol lipase alpha	Q9Y4D2
KXR3	gondoic acid	GPR174	Probable G-protein coupled receptor 174	Q9BXC1
KXR3	gondoic acid	GPR34	Probable G-protein coupled receptor 34	Q9UPC5
KXR3	gondoic acid	P2RY10	Putative P2Y purinoceptor 10	O00398
KXR3	gondoic acid	PTGER3	Prostaglandin E2 receptor EP3 subtype	P43115
KXR3	gondoic acid	PTGER4	Prostaglandin E2 receptor EP4 subtype	P35408
KXR3	gondoic acid	PTGFR	Prostaglandin F2-alpha receptor	P43088
KXR3	gondoic acid	SLCO2A1	Solute carrier organic anion transporter family member 2A1	Q92959
KXR4	CLR	PGR	Progesterone receptor	P06401
KXR4	CLR	NR3C2	Mineralocorticoid receptor	P08235
KXR4	CLR	NCOA2	Nuclear receptor coactivator 2	Q15596
KXR4	CLR	ABCB1	Multidrug resistance protein 1	P08183
KXR4	CLR	NR1H3	Oxysterols receptor LXR-alpha	Q13133
KXR4	CLR	RORC	Nuclear receptor ROR-gamma	P51449
KXR4	CLR	HMGCR	3-hydroxy-3-methylglutaryl-coenzyme A reductase	P04035
KXR4	CLR	NPC1L1	NPC1-like intracellular cholesterol transporter 1	Q9UHC9
KXR4	CLR	SREBF2	Sterol regulatory element-binding protein 2	Q12772
KXR4	CLR	NR1H2	Oxysterols receptor LXR-beta	P55055
KXR4	CLR	CYP17A1	Steroid 17-alpha-hydroxylase/17,20 lyase	P05093
KXR4	CLR	POLA1	DNA polymerase alpha catalytic subunit	P09884
KXR4	CLR	RORA	Nuclear receptor ROR-alpha	P35398
KXR4	CLR	AR	Androgen receptor	P10275
KXR4	CLR	ESR1	Estrogen receptor	P03372
KXR4	CLR	ESR2	Estrogen receptor beta	Q92731
KXR4	CLR	SHBG	Sex hormone-binding globulin	P04278
KXR4	CLR	UGCG	Ceramide glucosyltransferase	Q16739
KXR4	CLR	GBA2	Non-lysosomal glucosylceramidase	Q9HCG7
KXR4	CLR	SRD5A1	3-oxo-5-alpha-steroid 4-dehydrogenase 1	P18405
KXR4	CLR	SRD5A2	3-oxo-5-alpha-steroid 4-dehydrogenase 2	P31213
KXR4	CLR	SERPINA6	Corticosteroid-binding globulin	P08185
KXR4	CLR	G6PD	Glucose-6-phosphate 1-dehydrogenase	P11413
KXR4	CLR	EPHA2	Ephrin type-A receptor 2	P29317
KXR4	CLR	CYP19A1	Aromatase	P11511
KXR4	CLR	EPHA1	Ephrin type-A receptor 1	P21709
KXR4	CLR	EPHA4	Ephrin type-A receptor 4	P54764
KXR4	CLR	EPHA5	Ephrin type-A receptor 5	P54756
KXR4	CLR	EPHA6	Ephrin type-A receptor 6	Q9UF33
KXR4	CLR	EPHA7	Ephrin type-A receptor 7	Q15375
KXR4	CLR	EPHA8	Ephrin type-A receptor 8	P29322
KXR4	CLR	EPHB1	Ephrin type-B receptor 1	P54762
KXR4	CLR	EPHB2	Ephrin type-B receptor 2	P29323
KXR4	CLR	EPHB3	Ephrin type-B receptor 3	P54753
KXR4	CLR	CDC25A	M-phase inducer phosphatase 1	P30304
KXR4	CLR	CDC25B	M-phase inducer phosphatase 2	P30305
KXR4	CLR	GPBAR1	G-protein coupled bile acid receptor 1	Q8TDU6
KXR4	CLR	ATIC	Bifunctional purine biosynthesis protein PURH	P31939
KXR4	CLR	EBP	3-beta-hydroxysteroid-Delta(8),Delta(7)-isomerase	Q15125
KXR4	CLR	NR1H4	Bile acid receptor	Q96RI1
KXR4	CLR	VDR	Vitamin D3 receptor	P11473
KXR4	CLR	CD4	T-cell surface glycoprotein CD4	P01730
KXR4	CLR	ST3GAL1	CMP-N-acetylneuraminate-beta-galactosamide-alpha-2,3-sialyltransferase 1	Q11201
KXR5	Mairin	PGR	Progesterone receptor	P06401
KXR5	Mairin	AKR1B10	Aldo-keto reductase family 1 member B10	O60218
KXR5	Mairin	GPBAR1	G-protein coupled bile acid receptor 1	Q8TDU6
KXR5	Mairin	UBA2	SUMO-activating enzyme subunit 2	Q9UBT2
KXR5	Mairin	SAE1	SUMO-activating enzyme subunit 1	Q9UBE0
KXR5	Mairin	F3	Tissue factor	P13726
KXR5	Mairin	PTPN1	Tyrosine-protein phosphatase non-receptor type 1	P18031
KXR5	Mairin	ACP1	Low molecular weight phosphotyrosine protein phosphatase	P24666
KXR5	Mairin	PTPN2	Tyrosine-protein phosphatase non-receptor type 2	P17706
KXR5	Mairin	POLB	DNA polymerase beta	P06746
KXR6	Glycyrol	NOS2	Nitric oxide synthase, inducible	P35228
KXR6	Glycyrol	ESR1	Estrogen receptor	P03372
KXR6	Glycyrol	PPARG	Peroxisome proliferator activated receptor gamma	P37231
KXR6	Glycyrol	PTGS2	Prostaglandin G/H synthase 2	P35354
KXR6	Glycyrol	KDR	Vascular endothelial growth factor receptor 2	P35968
KXR6	Glycyrol	MAPK14	Mitogen-activated protein kinase 14	Q16539
KXR6	Glycyrol	GSK3B	Glycogen synthase kinase-3 beta	P49841
KXR6	Glycyrol	CHEK1	Serine/threonine-protein kinase Chk1	O14757
KXR6	Glycyrol	CCNA2	Cyclin-A2	P20248
KXR6	Glycyrol	ESR2	Estrogen receptor beta	Q92731
KXR6	Glycyrol	CBR1	Carbonyl reductase [NADPH] 1	P16152
KXR6	Glycyrol	ALOX5	Arachidonate 5-lipoxygenase	P09917
KXR6	Glycyrol	ABCG2	ATP-binding cassette sub-family G member 2	Q9UNQ0
KXR6	Glycyrol	RELA	Transcription factor p65	Q04206
KXR6	Glycyrol	ALPI	Intestinal-type alkaline phosphatase	P09923
KXR6	Glycyrol	TYR	Tyrosinase	P14679
KXR6	Glycyrol	PTPN1	Tyrosine-protein phosphatase non-receptor type 1	P18031
KXR7	Ziziphin_qt	PTPN1	Tyrosine-protein phosphatase non-receptor type 1	P18031
KXR7	Ziziphin_qt	GPBAR1	G-protein coupled bile acid receptor 1	Q8TDU6
KXR8	Spinasterol	PGR	Progesterone receptor	P06401
KXR8	Spinasterol	NR3C2	Mineralocorticoid receptor	P08235
KXR8	Spinasterol	NCOA2	Nuclear receptor coactivator 2	Q15596
KXR8	Spinasterol	CYP51A1	Lanosterol 14-alpha demethylase	Q16850
KXR9	Licochalcone B	NOS2	Nitric oxide synthase, inducible	P35228
KXR9	Licochalcone B	PTGS1	Prostaglandin G/H synthase 1	P23219
KXR9	Licochalcone B	ESR1	Estrogen receptor	P03372
KXR9	Licochalcone B	AR	Androgen receptor	P10275
KXR9	Licochalcone B	PPARG	Peroxisome proliferator activated receptor gamma	P37231
KXR9	Licochalcone B	PTGS2	Prostaglandin G/H synthase 2	P35354
KXR9	Licochalcone B	CA2	Carbonic anhydrase II	P00918
KXR9	Licochalcone B	PDE3A	CGMP-inhibited 3',5'-cyclic phosphodiesterase A	Q14432
KXR9	Licochalcone B	ADRB2	Beta-2 adrenergic receptor	P07550
KXR9	Licochalcone B	ESR2	Estrogen receptor beta	Q92731
KXR9	Licochalcone B	MAPK14	Mitogen-activated protein kinase 14	Q16539
KXR9	Licochalcone B	GSK3B	Glycogen synthase kinase-3 beta	P49841
KXR9	Licochalcone B	CHEK1	Serine/threonine-protein kinase Chk1	O14757
KXR9	Licochalcone B	CCNA2	Cyclin-A2	P20248
KXR9	Licochalcone B	ABCG2	ATP-binding cassette sub-family G member 2	Q9UNQ0
KXR9	Licochalcone B	MAOB	Amine oxidase [flavin-containing] B	P27338
KXR9	Licochalcone B	F3	Tissue factor	P13726
KXR9	Licochalcone B	CHRNA7	Neuronal acetylcholine receptor subunit alpha-7	P36544
KXR9	Licochalcone B	ABCB1	Multidrug resistance protein 1	P08183
KXR9	Licochalcone B	CYP1B1	Cytochrome P450 1B1	Q16678
KXR9	Licochalcone B	PTPN1	Tyrosine-protein phosphatase non-receptor type 1	P18031
KXR9	Licochalcone B	TLR9	Toll-like receptor 9	Q9NR96
KXR9	Licochalcone B	TUBB1	Tubulin beta-1 chain	Q9H4B7
KXR9	Licochalcone B	TNFRSF1A	Tumor necrosis factor receptor superfamily member 1A	P19438
KXR9	Licochalcone B	MAPT	Microtubule-associated protein tau	P10636
KXR9	Licochalcone B	BACE1	Beta-secretase 1	P56817
KXR9	Licochalcone B	F7	Coagulation factor VII	P08709
KXR9	Licochalcone B	PTGS2	Prostaglandin G/H synthase 2	P35354
KXR9	Licochalcone B	KDR	Vascular endothelial growth factor receptor 2	P35968
KXR9	Licochalcone B	SOD1	Superoxide dismutase [Cu-Zn]	P00441
KXR10	liquiritin	CYP19A1	Aromatase	P11511
KXR10	liquiritin	TYR	Tyrosinase	P14679
KXR10	liquiritin	ALDH1A2	Retinal dehydrogenase 2	O94788
KXR10	liquiritin	ALDH1B1	Aldehyde dehydrogenase X, mitochondrial	P30837
KXR10	liquiritin	IL2	Interleukin-2	P60568
KXR10	liquiritin	MAOB	Amine oxidase [flavin-containing] B	P27338
KXR10	liquiritin	CA12	Carbonic anhydrase 12	O43570
KXR10	liquiritin	CA9	Carbonic anhydrase 9	Q16790
KXR10	liquiritin	CYP1B1	Cytochrome P450 1B1	Q16678
KXR10	liquiritin	CA4	Carbonic anhydrase 4	P22748
KXR10	liquiritin	CA7	Carbonic anhydrase 7	P43166
KXR10	liquiritin	CBR1	Carbonyl reductase [NADPH] 1	P16152
KXR10	liquiritin	XDH	Xanthine dehydrogenase/oxidase	P47989
KXR10	liquiritin	ERAP1	Endoplasmic reticulum aminopeptidase 1	Q9NZ08
KXR10	liquiritin	TAS2R31	Taste receptor type 2 member 31	P59538
KXR11	Glabridin	NOS2	Nitric oxide synthase, inducible	P35228
KXR11	Glabridin	CHRM1	Muscarinic acetylcholine receptor M1	P11229
KXR11	Glabridin	ESR1	Estrogen receptor	P03372
KXR11	Glabridin	AR	Androgen receptor	P10275
KXR11	Glabridin	SCN5A	Sodium channel protein type 5 subunit alpha	Q14524
KXR11	Glabridin	PPARG	Peroxisome proliferator activated receptor gamma	P37231
KXR11	Glabridin	PTGS2	Prostaglandin G/H synthase 2	P35354
KXR11	Glabridin	RXRA	Retinoic acid receptor RXR-alpha	P19793
KXR11	Glabridin	ACHE	Acetylcholinesterase	P22303
KXR11	Glabridin	ADRA1B	Alpha-1B adrenergic receptor	P35368
KXR11	Glabridin	ADRB2	Beta-2 adrenergic receptor	P07550
KXR11	Glabridin	ESR2	Estrogen receptor beta	Q92731
KXR11	Glabridin	MAPK14	Mitogen-activated protein kinase 14	Q16539
KXR11	Glabridin	GSK3B	Glycogen synthase kinase-3 beta	P49841
KXR11	Glabridin	CHEK1	Serine/threonine-protein kinase Chk1	O14757
KXR11	Glabridin	RXRB	Retinoic acid receptor RXR-beta	P28702
KXR11	Glabridin	PRSS1	Trypsin-1	P07477
KXR11	Glabridin	CCNA2	Cyclin-A2	P20248
KXR11	Glabridin	NCOA2	Nuclear receptor coactivator 2	Q15596
KXR11	Glabridin	NCOA1	Nuclear receptor coactivator 1	Q15788
KXR11	Glabridin	HSP90AA1	Heat shock protein HSP 90-alpha	P07900
KXR11	Glabridin	TYR	Tyrosinase	P14679
KXR11	Glabridin	ODC1	Ornithine decarboxylase	P11926
KXR11	Glabridin	ICAM1	Intercellular adhesion molecule 1	P05362
KXR11	Glabridin	TTR	Transthyretin	P02766
KXR11	Glabridin	NOS1	Nitric oxide synthase, brain	P29475
KXR11	Glabridin	UGT1A3	UDP-glucuronosyltransferase 1-3	P35503
KXR11	Glabridin	UGT1A10	UDP-glucuronosyltransferase 1-10	Q9HAW8
KXR11	Glabridin	UGT2B15	UDP-glucuronosyltransferase 2B15	P54855
KXR11	Glabridin	UGT1A1	UDP-glucuronosyltransferase 1-1	P22309
KXR11	Glabridin	UGT2B7	UDP-glucuronosyltransferase 2B7	P16662
KXR11	Glabridin	UGT1A8	UDP-glucuronosyltransferase 1-8	Q9HAW9
KXR12	Phaseol	ESR1	Estrogen receptor	P03372
KXR12	Phaseol	AR	Androgen receptor	P10275
KXR12	Phaseol	PPARG	Peroxisome proliferator activated receptor gamma	P37231
KXR12	Phaseol	PTGS2	Prostaglandin G/H synthase 2	P35354
KXR12	Phaseol	KDR	Vascular endothelial growth factor receptor 2	P35968
KXR12	Phaseol	MAPK14	Mitogen-activated protein kinase 14	Q16539
KXR12	Phaseol	GSK3B	Glycogen synthase kinase-3 beta	P49841
KXR12	Phaseol	CHEK1	Serine/threonine-protein kinase Chk1	O14757
KXR12	Phaseol	CCNA2	Cyclin-A2	P20248
KXR12	Phaseol	ESR2	Estrogen receptor beta	Q92731
KXR12	Phaseol	RELA	Transcription factor p65	Q04206
KXR12	Phaseol	PTPN1	Tyrosine-protein phosphatase non-receptor type 1	P18031
KXR12	Phaseol	CYP19A1	Aromatase	P11511
KXR12	Phaseol	HSD17B3	Testosterone 17-beta-dehydrogenase 3	P37058
KXR12	Phaseol	HIF1A	Hypoxia-inducible factor 1-alpha	Q16665
KXR12	Phaseol	KRAS	GTPase KRas	P01116
KXR12	Phaseol	NRAS	GTPase NRas	P01111
KXR12	Phaseol	HRAS	GTPase HRas	P01112
KXR12	Phaseol	UGT1A8	UDP-glucuronosyltransferase 1-8	Q9HAW9
KXR12	Phaseol	UGT1A7	UDP-glucuronosyltransferase 1-7	Q9HAW7
KXR12	Phaseol	UGT1A9	UDP-glucuronosyltransferase 1-9	O60656
KXR12	Phaseol	UGT1A10	UDP-glucuronosyltransferase 1-10	Q9HAW8
KXR12	Phaseol	UGT1A1	UDP-glucuronosyltransferase 1-1	P22309
KXR13	Machiline	PTGS1	Prostaglandin G/H synthase 1	P23219
KXR13	Machiline	CHRM3	Muscarinic acetylcholine receptor M3	P20309
KXR13	Machiline	CHRM1	Muscarinic acetylcholine receptor M1	P11229
KXR13	Machiline	ADRB1	Beta-1 adrenergic receptor	P08588
KXR13	Machiline	SCN5A	Sodium channel protein type 5 subunit alpha	Q14524
KXR13	Machiline	PTGS2	Prostaglandin G/H synthase 2	P35354
KXR13	Machiline	ADRA2A	Alpha-2A adrenergic receptor	P08913
KXR13	Machiline	ADRA2C	Alpha-2C adrenergic receptor	P18825
KXR13	Machiline	CHRM4	Muscarinic acetylcholine receptor M4	P08173
KXR13	Machiline	RXRA	Retinoic acid receptor RXR-alpha	P19793
KXR13	Machiline	PDE3A	CGMP-inhibited 3',5'-cyclic phosphodiesterase A	Q14432
KXR13	Machiline	ADRA1A	Alpha-1A adrenergic receptor	P35348
KXR13	Machiline	ADRA2B	Alpha-2B adrenergic receptor	P18089
KXR13	Machiline	ADRA1B	Alpha-1B adrenergic receptor	P35368
KXR13	Machiline	SLC6A3	Sodium-dependent dopamine transporter	Q01959
KXR13	Machiline	ADRB2	Beta-2 adrenergic receptor	P07550
KXR13	Machiline	ADRA1D	Alpha-1D adrenergic receptor	P25100
KXR13	Machiline	SLC6A4	Sodium-dependent serotonin transporter	P31645
KXR13	Machiline	NCOA2	Nuclear receptor coactivator 2	Q15596
KXR13	Machiline	DRD2	D(2) dopamine receptor	P14416
KXR13	Machiline	TBXA2R	Thromboxane A2 receptor	P21731
KXR13	Machiline	DRD1	D(1A) dopamine receptor	P21728
KXR13	Machiline	SHBG	Sex hormone-binding globulin	P04278
KXR13	Machiline	TYR	Tyrosinase	P14679
KXR13	Machiline	DDC	Aromatic-L-amino-acid decarboxylase	P20711
KXR13	Machiline	HDC	Histidine decarboxylase	P19113
KXR13	Machiline	GANAB	Neutral alpha-glucosidase AB	Q14697
KXR13	Machiline	GANC	Neutral alpha-glucosidase C	Q8TET4
KXR14	l-SPD	PTGS1	Prostaglandin G/H synthase 1	P23219
KXR14	l-SPD	CHRM3	Muscarinic acetylcholine receptor M3	P20309
KXR14	l-SPD	KCNH2	Potassium voltage-gated channel subfamily H member 2	Q12809
KXR14	l-SPD	CHRM1	Muscarinic acetylcholine receptor M1	P11229
KXR14	l-SPD	DRD5	D(1B) dopamine receptor	P21918
KXR14	l-SPD	SCN5A	Sodium channel protein type 5 subunit alpha	Q14524
KXR14	l-SPD	CHRM5	Muscarinic acetylcholine receptor M5	P08912
KXR14	l-SPD	PTGS2	Prostaglandin G/H synthase 2	P35354
KXR14	l-SPD	CA2	Carbonic anhydrase II	P00918
KXR14	l-SPD	ADRA2C	Alpha-2C adrenergic receptor	P18825
KXR14	l-SPD	CHRM4	Muscarinic acetylcholine receptor M4	P08173
KXR14	l-SPD	RXRA	Retinoic acid receptor RXR-alpha	P19793
KXR14	l-SPD	OPRD1	Delta-type opioid receptor	P41143
KXR14	l-SPD	HTR2A	5-hydroxytryptamine 2A receptor	P28223
KXR14	l-SPD	ADRA1A	Alpha-1A adrenergic receptor	P35348
KXR14	l-SPD	HTR2C	5-hydroxytryptamine 2C receptor	P28335
KXR14	l-SPD	CHRM2	Muscarinic acetylcholine receptor M2	P08172
KXR14	l-SPD	ADRA2B	Alpha-2B adrenergic receptor	P18089
KXR14	l-SPD	ADRA1B	Alpha-1B adrenergic receptor	P35368
KXR14	l-SPD	DRD3	D(3) dopamine receptor	P35462
KXR14	l-SPD	SLC6A3	Sodium-dependent dopamine transporter	Q01959
KXR14	l-SPD	ADRB2	Beta-2 adrenergic receptor	P07550
KXR14	l-SPD	ADRA1D	Alpha-1D adrenergic receptor	P25100
KXR14	l-SPD	SLC6A4	Sodium-dependent serotonin transporter	P31645
KXR14	l-SPD	OPRM1	Mu-type opioid receptor	P35372
KXR14	l-SPD	DRD1	D(1A) dopamine receptor	P21728
KXR14	l-SPD	DRD2	D(2) dopamine receptor	P14416
KXR14	l-SPD	DRD4	D(4) dopamine receptor	P21917
KXR14	l-SPD	SIGMAR1	Sigma non-opioid intracellular receptor 1	Q99720
KXR14	l-SPD	F3	Tissue factor	P13726
KXR14	l-SPD	HTR1A	5-hydroxytryptamine receptor 1A	P08908
KXR14	l-SPD	RAD52	DNA repair protein RAD52 homolog	P43351
KXR14	l-SPD	HTR7	5-hydroxytryptamine receptor 7	P34969
KXR14	l-SPD	DPP4	Dipeptidyl peptidase 4	P27487
KXR14	l-SPD	ADAMTS2	A disintegrin and metalloproteinase with thrombospondin motifs 2	O95450
KXR14	l-SPD	KLHDC2	Kelch domain-containing protein 2	Q9Y2U9
KXR14	l-SPD	CHRM1	Muscarinic acetylcholine receptor M1	P11229
KXR14	l-SPD	PTGS2	Prostaglandin G/H synthase 2	P35354
KXR14	l-SPD	GABRA1	Gamma-aminobutyric acid receptor subunit alpha-1	P14867
KXR14	l-SPD	DPP4	Dipeptidyl peptidase IV	P27487
KXR14	l-SPD	PIK3CG	Phosphatidylinositol-4,5-bisphosphate 3-kinase catalytic subunit, gamma isoform	P48736
KXR14	l-SPD	MAOB	Amine oxidase [flavin-containing] B	P27338
QH1	Ammidin	CYP1B1	Cytochrome P450 1B1	Q16678
QH1	Ammidin	KCNA3	Potassium voltage-gated channel subfamily A member 3	P22001
QH1	Ammidin	KCNA5	Potassium voltage-gated channel subfamily A member 5	P22460
QH1	Ammidin	XPO1	Exportin-1	O14980
QH1	Ammidin	CA13	Carbonic anhydrase 13	Q8N1Q1
QH1	Ammidin	CA12	Carbonic anhydrase 12	O43570
QH1	Ammidin	CA7	Carbonic anhydrase 7	P43166
QH1	Ammidin	CA9	Carbonic anhydrase 9	Q16790
QH1	Ammidin	CYP2A6	Cytochrome P450 2A6	P11509
QH1	Ammidin	CYP3A4	Cytochrome P450 3A4	P08684
QH1	Ammidin	NR1I2	Nuclear receptor subfamily 1 group I member 2	O75469
QH1	Ammidin	RAD52	DNA repair protein RAD52 homolog	P43351
QH1	Ammidin	CYP1A2	Cytochrome P450 1A2	P05177
QH1	Ammidin	CYP1A1	Cytochrome P450 1A1	P04798
QH1	Ammidin	CYP2A7	Cytochrome P450 2A7	P20853
QH1	Ammidin	CASP1	Caspase-1	P29466
QH1	Ammidin	MITF	Microphthalmia-associated transcription factor	O75030
QH2	6'-Feruloylnodakenin	CA13	Carbonic anhydrase 13	Q8N1Q1
QH2	6'-Feruloylnodakenin	CA12	Carbonic anhydrase 12	O43570
QH2	6'-Feruloylnodakenin	CA7	Carbonic anhydrase 7	P43166
QH2	6'-Feruloylnodakenin	CA9	Carbonic anhydrase 9	Q16790
QH2	6'-Feruloylnodakenin	NOS1	Nitric oxide synthase, brain	P29475
QH2	6'-Feruloylnodakenin	NOS2	Nitric oxide synthase, inducible	P35228
QH2	6'-Feruloylnodakenin	NOS3	Nitric oxide synthase, endothelial	P29474
QH2	6'-Feruloylnodakenin	CSPG4	Chondroitin sulfate proteoglycan 4	Q6UVK1
QH2	6'-Feruloylnodakenin	METTL3	N6-adenosine-methyltransferase catalytic subunit	Q86U44
QH2	6'-Feruloylnodakenin	ZNF654	Zinc finger protein 654	Q8IZM8
QH2	6'-Feruloylnodakenin	POR	NADPH--cytochrome P450 reductase	P16435
QH2	6'-Feruloylnodakenin	MTRR	Methionine synthase reductase	Q9UBK8
QH2	6'-Feruloylnodakenin	KCNA2	Potassium voltage-gated channel subfamily A member 2	P16389
QH2	6'-Feruloylnodakenin	KCNH2	Potassium voltage-gated channel subfamily H member 2	Q12809
QH2	6'-Feruloylnodakenin	PTGS2	Prostaglandin G/H synthase 2	P35354
QH2	6'-Feruloylnodakenin	DPP4	Dipeptidyl peptidase IV	P27487
QH2	6'-Feruloylnodakenin	NCOA1	Nuclear receptor coactivator 1	Q15788
QH3	8-geranoxy-5-methoxypsoralen	CYP3A4	Cytochrome P450 3A4	P08684
QH3	8-geranoxy-5-methoxypsoralen	KCNA3	Potassium voltage-gated channel subfamily A member 3	P22001
QH4	coumarin,glycoside	CYP3A4	Cytochrome P450 3A4	P08684
QH5	Demethylfuropinnarin	AR	Androgen receptor	P10275
QH5	Demethylfuropinnarin	GABRA1	Gamma-aminobutyric acid receptor subunit alpha-1	P14867
QH5	Demethylfuropinnarin	CHRNA7	Neuronal acetylcholine receptor protein, alpha-7 chain	P36544
QH6	diversoside_qt	ADRB2	Beta-2 adrenergic receptor	P07550
QH6	diversoside_qt	CA13	Carbonic anhydrase 13	Q8N1Q1
QH6	diversoside_qt	CA12	Carbonic anhydrase 12	O43570
QH6	diversoside_qt	CA7	Carbonic anhydrase 7	P43166
QH6	diversoside_qt	CA9	Carbonic anhydrase 9	Q16790
QH6	diversoside_qt	MAOB	Amine oxidase [flavin-containing] B	P27338
QH6	diversoside_qt	CA14	Carbonic anhydrase 14	Q9ULX7
QH6	diversoside_qt	CA5B	Carbonic anhydrase 5B, mitochondrial	Q9Y2D0
QH6	diversoside_qt	MAOA	Amine oxidase [flavin-containing] A	P21397
QH6	diversoside_qt	CA3	Carbonic anhydrase 3	P07451
QH6	diversoside_qt	CA6	Carbonic anhydrase 6	P23280
QH6	diversoside_qt	CA4	Carbonic anhydrase 4	P22748
QH6	diversoside_qt	CA5A	Carbonic anhydrase 5A, mitochondrial	P35218
QH6	diversoside_qt	KDM1A	Lysine-specific histone demethylase 1A	O60341
QH6	diversoside_qt	KDM1B	Lysine-specific histone demethylase 1B	Q8NB78
QH7	notoptol	KCNH2	Potassium voltage-gated channel subfamily H member 2	Q12809
QH7	notoptol	KCNA3	Potassium voltage-gated channel subfamily A member 3	P22001
QH7	notoptol	TOP1	DNA topoisomerase 1	P11387
QH8	Bergaptin	KCNH2	Potassium voltage-gated channel subfamily H member 2	Q12809
QH8	Bergaptin	SCN5A	Sodium channel protein type 5 subunit alpha	Q14524
QH8	Bergaptin	PTGS2	Prostaglandin G/H synthase 2	P35354
QH8	Bergaptin	ADRA1B	Alpha-1B adrenergic receptor	P35368
QH8	Bergaptin	BACE1	Beta-secretase 1	P56817
QH8	Bergaptin	CYP1B1	Cytochrome P450 1B1	Q16678
QH8	Bergaptin	KCNA3	Potassium voltage-gated channel subfamily A member 3	P22001
QH8	Bergaptin	KCNA5	Potassium voltage-gated channel subfamily A member 5	P22460
QH8	Bergaptin	KCNA1	Potassium voltage-gated channel subfamily A member 1	Q09470
QH8	Bergaptin	KCNA2	Potassium voltage-gated channel subfamily A member 2	P16389
QH8	Bergaptin	KCNA4	Potassium voltage-gated channel subfamily A member 4	P22459
QH8	Bergaptin	KCNA7	Potassium voltage-gated channel subfamily A member 7	Q96RP8
QH8	Bergaptin	KCNN2	Small conductance calcium-activated potassium channel protein 2	Q9H2S1
QH8	Bergaptin	KCNN1	Small conductance calcium-activated potassium channel protein 1	Q92952
QH8	Bergaptin	KCNN4	Intermediate conductance calcium-activated potassium channel protein 4	O15554
QH8	Bergaptin	CA13	Carbonic anhydrase 13	Q8N1Q1
QH8	Bergaptin	CA7	Carbonic anhydrase 7	P43166
QH8	Bergaptin	CYP2D6	Cytochrome P450 2D6	P10635
QH8	Bergaptin	CYP1A2	Cytochrome P450 1A2	P05177
QH8	Bergaptin	CYP2B6	Cytochrome P450 2B6	P20813
QH8	Bergaptin	CHRM1	Muscarinic acetylcholine receptor M1	P11229
QH8	Bergaptin	SCN5A	Sodium channel protein type 5 subunit alpha	Q14524
QH8	Bergaptin	PTGS2	Prostaglandin G/H synthase 2	P35354
QH8	Bergaptin	RXRA	Retinoic acid receptor RXR-alpha	P19793
QH8	Bergaptin	PTPN1	mRNA of Protein-tyrosine phosphatase, non-receptor type 1	P18031
QH8	Bergaptin	ADRB2	Beta-2 adrenergic receptor	P07550
QH8	Bergaptin	GABRA1	Gamma-aminobutyric acid receptor subunit alpha-1	P14867
QH8	Bergaptin	DPP4	Dipeptidyl peptidase IV	P27487
QH8	Bergaptin	CHRNA7	Neuronal acetylcholine receptor protein, alpha-7 chain	P36544
QH8	Bergaptin	PIK3CG	Phosphatidylinositol-4,5-bisphosphate 3-kinase catalytic subunit, gamma isoform	P48736
QH9	Cnidilin	CYP1B1	Cytochrome P450 1B1	Q16678
QH9	Cnidilin	KCNA3	Potassium voltage-gated channel subfamily A member 3	P22001
QH9	Cnidilin	XPO1	Exportin-1	O14980
QH9	Cnidilin	CA13	Carbonic anhydrase 13	Q8N1Q1
QH9	Cnidilin	CA7	Carbonic anhydrase 7	P43166
QH9	Cnidilin	KCNA5	Potassium voltage-gated channel subfamily A member 5	P22460
QH9	Cnidilin	NR1I2	Nuclear receptor subfamily 1 group I member 2	O75469
QH9	Cnidilin	ESR1	Estrogen receptor	P03372
QH9	Cnidilin	PTGS2	Prostaglandin G/H synthase 2	P35354
QH9	Cnidilin	ACHE	Acetylcholinesterase	P22303
QH10	nodakenin	CA13	Carbonic anhydrase 13	Q8N1Q1
QH10	nodakenin	CA12	Carbonic anhydrase 12	O43570
QH10	nodakenin	CA7	Carbonic anhydrase 7	P43166
QH10	nodakenin	CA9	Carbonic anhydrase 9	Q16790
QH10	nodakenin	ERAP1	Endoplasmic reticulum aminopeptidase 1	Q9NZ08
QH10	nodakenin	NOS1	Nitric oxide synthase, brain	P29475
QH10	nodakenin	NOS2	Nitric oxide synthase, inducible	P35228
QH10	nodakenin	NOS3	Nitric oxide synthase, endothelial	P29474
QH10	nodakenin	CSPG4	Chondroitin sulfate proteoglycan 4	Q6UVK1
QH10	nodakenin	METTL3	N6-adenosine-methyltransferase catalytic subunit	Q86U44
QH10	nodakenin	ZNF654	Zinc finger protein 654	Q8IZM8
QH10	nodakenin	POR	NADPH--cytochrome P450 reductase	P16435
QH10	nodakenin	MTRR	Methionine synthase reductase	Q9UBK8
QH10	nodakenin	KCNA2	Potassium voltage-gated channel subfamily A member 2	P16389
QH11	isoimperatorin	PTGS2	Prostaglandin G/H synthase 2	P35354
QH11	isoimperatorin	CYP1B1	Cytochrome P450 1B1	Q16678
QH11	isoimperatorin	KCNA3	Potassium voltage-gated channel subfamily A member 3	P22001
QH11	isoimperatorin	KCNA5	Potassium voltage-gated channel subfamily A member 5	P22460
QH11	isoimperatorin	KCNMA1	Calcium-activated potassium channel subunit alpha-1	Q12791
QH11	isoimperatorin	KCNA2	Potassium voltage-gated channel subfamily A member 2	P16389
QH11	isoimperatorin	KCNA1	Potassium voltage-gated channel subfamily A member 1	Q09470
QH11	isoimperatorin	KCNA4	Potassium voltage-gated channel subfamily A member 4	P22459
QH11	isoimperatorin	KCNA7	Potassium voltage-gated channel subfamily A member 7	Q96RP8
QH11	isoimperatorin	KCNN1	Small conductance calcium-activated potassium channel protein 1	Q92952
QH11	isoimperatorin	KCNN2	Small conductance calcium-activated potassium channel protein 2	Q9H2S1
QH11	isoimperatorin	KCNN4	Intermediate conductance calcium-activated potassium channel protein 4	O15554
QH11	isoimperatorin	MAOB	Amine oxidase [flavin-containing] B	P27338
QH11	isoimperatorin	CA13	Carbonic anhydrase 13	Q8N1Q1
QH11	isoimperatorin	CA12	Carbonic anhydrase 12	O43570
QH11	isoimperatorin	CA7	Carbonic anhydrase 7	P43166
QH11	isoimperatorin	CA9	Carbonic anhydrase 9	Q16790
QH11	isoimperatorin	NFKB1	Nuclear factor NF-kappa-B p105 subunit	P19838
QH11	isoimperatorin	CYP2D6	Cytochrome P450 2D6	P10635
QH11	isoimperatorin	CYP1A2	Cytochrome P450 1A2	P05177
QH11	isoimperatorin	CYP2B6	Cytochrome P450 2B6	P20813
QH11	isoimperatorin	CHRM1	Muscarinic acetylcholine receptor M1	P11229
QH11	isoimperatorin	SCN5A	Sodium channel protein type 5 subunit alpha	Q14524
QH11	isoimperatorin	PTGS2	Prostaglandin G/H synthase 2	P35354
QH11	isoimperatorin	RXRA	Retinoic acid receptor RXR-alpha	P19793
QH11	isoimperatorin	ADRA1B	Alpha-1B adrenergic receptor	P35368
QH11	isoimperatorin	PTPN1	mRNA of Protein-tyrosine phosphatase, non-receptor type 1	P18031
QH11	isoimperatorin	ADRB2	Beta-2 adrenergic receptor	P07550
QH11	isoimperatorin	GABRA1	Gamma-aminobutyric acid receptor subunit alpha-1	P14867
QH11	isoimperatorin	DPP4	Dipeptidyl peptidase IV	P27487
QH11	isoimperatorin	CHRNA7	Neuronal acetylcholine receptor protein, alpha-7 chain	P36544
QH12	Phellopterin	CYP1B1	Cytochrome P450 1B1	Q16678
QH12	Phellopterin	KCNA3	Potassium voltage-gated channel subfamily A member 3	P22001
QH12	Phellopterin	XPO1	Exportin-1	O14980
QH12	Phellopterin	CA13	Carbonic anhydrase 13	Q8N1Q1
QH12	Phellopterin	CA7	Carbonic anhydrase 7	P43166
QH12	Phellopterin	CASP1	Caspase-1	P29466
QH12	Phellopterin	NR1I2	Nuclear receptor subfamily 1 group I member 2	O75469
C1	hederagenin	PGR	Progesterone receptor	P06401
C1	hederagenin	NCOA2	Nuclear receptor coactivator 2	Q15596
C1	hederagenin	CHRM3	Muscarinic acetylcholine receptor M3	P20309
C1	hederagenin	CHRM1	Muscarinic acetylcholine receptor M1	P11229
C1	hederagenin	GABRA2	Gamma-aminobutyric-acid receptor alpha-2 subunit	P47869
C1	hederagenin	GABRA3	Gamma-aminobutyric-acid receptor alpha-3 subunit	P34903
C1	hederagenin	CHRM2	Muscarinic acetylcholine receptor M2	P08172
C1	hederagenin	ADRA1B	Alpha-1B adrenergic receptor	P35368
C1	hederagenin	GABRA1	Gamma-aminobutyric acid receptor subunit alpha-1	P14867
C1	hederagenin	GRIA2	Glutamate receptor 2	P42262
C1	hederagenin	GABRA6	Gamma-aminobutyric-acid receptor subunit alpha-6	Q16445
C1	hederagenin	GABRA5	Gamma-aminobutyric-acid receptor alpha-5 subunit	P31644
C1	hederagenin	ADH1C	Alcohol dehydrogenase 1C	P00326
C1	hederagenin	PTGS1	Prostaglandin G/H synthase 1	P23219
C1	hederagenin	SCN5A	Sodium channel protein type 5 subunit alpha	Q14524
C1	hederagenin	PTGS2	Prostaglandin G/H synthase 2	P35354
C1	hederagenin	RXRA	Retinoic acid receptor RXR-alpha	P19793
C1	hederagenin	PDE3A	CGMP-inhibited 3',5'-cyclic phosphodiesterase A	Q14432
C1	hederagenin	SLC6A2	Sodium-dependent noradrenaline transporter	P23975
C1	hederagenin	NR1H3	Oxysterols receptor LXR-alpha	Q13133
C1	hederagenin	RORC	Nuclear receptor ROR-gamma	P51449
C1	hederagenin	NR1H2	Oxysterols receptor LXR-beta	P55055
C1	hederagenin	NPC1L1	NPC1-like intracellular cholesterol transporter 1	Q9UHC9
C1	hederagenin	SREBF2	Sterol regulatory element-binding protein 2	Q12772
C1	hederagenin	CYP17A1	Steroid 17-alpha-hydroxylase/17,20 lyase	P05093
C1	hederagenin	AR	Androgen receptor	P10275
C1	hederagenin	ESR1	Estrogen receptor	P03372
C1	hederagenin	ESR2	Estrogen receptor beta	Q92731
C1	hederagenin	SHBG	Sex hormone-binding globulin	P04278
C1	hederagenin	EPHA2	Ephrin type-A receptor 2	P29317
C1	hederagenin	SRD5A2	3-oxo-5-alpha-steroid 4-dehydrogenase 2	P31213
C1	hederagenin	SERPINA6	Corticosteroid-binding globulin	P08185
C1	hederagenin	G6PD	Glucose-6-phosphate 1-dehydrogenase	P11413
C1	hederagenin	POLA1	DNA polymerase alpha catalytic subunit	P09884
C1	hederagenin	CYP19A1	Aromatase	P11511
C1	hederagenin	EPHA1	Ephrin type-A receptor 1	P21709
C1	hederagenin	EPHA4	Ephrin type-A receptor 4	P54764
C1	hederagenin	EPHA5	Ephrin type-A receptor 5	P54756
C1	hederagenin	EPHA6	Ephrin type-A receptor 6	Q9UF33
C1	hederagenin	EPHA7	Ephrin type-A receptor 7	Q15375
C1	hederagenin	EPHB1	Ephrin type-B receptor 1	P54762
C1	hederagenin	EPHB2	Ephrin type-B receptor 2	P29323
C1	hederagenin	EPHB3	Ephrin type-B receptor 3	P54753
C1	hederagenin	EPHA8	Ephrin type-A receptor 8	P29322
C1	hederagenin	RORA	Nuclear receptor ROR-alpha	P35398
C1	hederagenin	GPBAR1	G-protein coupled bile acid receptor 1	Q8TDU6
C1	hederagenin	GBA2	Non-lysosomal glucosylceramidase	Q9HCG7
C1	hederagenin	SRD5A1	3-oxo-5-alpha-steroid 4-dehydrogenase 1	P18405
C1	hederagenin	EBP	3-beta-hydroxysteroid-Delta(8),Delta(7)-isomerase	Q15125
C1	hederagenin	NR1H4	Bile acid receptor	Q96RI1
C1	hederagenin	VDR	Vitamin D3 receptor	P11473
TLZ1	isorhamnetin	NOS2	Nitric oxide synthase, inducible	P35228
TLZ1	isorhamnetin	PTGS1	Prostaglandin G/H synthase 1	P23219
TLZ1	isorhamnetin	ESR1	Estrogen receptor	P03372
TLZ1	isorhamnetin	AR	Androgen receptor	P10275
TLZ1	isorhamnetin	PPARG	Peroxisome proliferator activated receptor gamma	P37231
TLZ1	isorhamnetin	PTGS2	Prostaglandin G/H synthase 2	P35354
TLZ1	isorhamnetin	PTPN1	mRNA of Protein-tyrosine phosphatase, non-receptor type 1	P18031
TLZ1	isorhamnetin	ESR2	Estrogen receptor beta	Q92731
TLZ1	isorhamnetin	DPP4	Dipeptidyl peptidase IV	P27487
TLZ1	isorhamnetin	MAPK14	Mitogen-activated protein kinase 14	Q16539
TLZ1	isorhamnetin	GSK3B	Glycogen synthase kinase-3 beta	P49841
TLZ1	isorhamnetin	PIK3CG	Phosphatidylinositol-4,5-bisphosphate 3-kinase catalytic subunit, gamma isoform	P48736
TLZ1	isorhamnetin	PRSS1	Trypsin-1	P07477
TLZ1	isorhamnetin	CCNA2	Cyclin-A2	P20248
TLZ1	isorhamnetin	NCOA2	Nuclear receptor coactivator 2	Q15596
TLZ1	isorhamnetin	PYGM	Glycogen phosphorylase, muscle form	P11217
TLZ1	isorhamnetin	PPARD	Peroxisome proliferator activated receptor delta	Q03181
TLZ1	isorhamnetin	CHEK1	Serine/threonine-protein kinase Chk1	O14757
TLZ1	isorhamnetin	AKR1B1	Aldose reductase	P15121
TLZ1	isorhamnetin	NCOA1	Nuclear receptor coactivator 1	Q15788
TLZ1	isorhamnetin	F7	Coagulation factor VII	P08709
TLZ1	isorhamnetin	NOS3	Nitric-oxide synthase, endothelial	P29474
TLZ1	isorhamnetin	ACHE	Acetylcholinesterase	P22303
TLZ1	isorhamnetin	GABRA1	Gamma-aminobutyric acid receptor subunit alpha-1	P14867
TLZ1	isorhamnetin	MAOB	Amine oxidase [flavin-containing] B	P27338
TLZ1	isorhamnetin	GRIA2	Glutamate receptor 2	P42262
TLZ1	isorhamnetin	RELA	Transcription factor p65	Q04206
TLZ1	isorhamnetin	XDH	Xanthine dehydrogenase/oxidase	P47989
TLZ1	isorhamnetin	NCF1	Neutrophil cytosol factor 1	P14598
TLZ1	isorhamnetin	OLR1	Oxidized low-density lipoprotein receptor 1	P78380
TLZ1	isorhamnetin	CA12	Carbonic anhydrase 12	O43570
TLZ1	isorhamnetin	CA2	Carbonic anhydrase 2	P00918
TLZ1	isorhamnetin	CA4	Carbonic anhydrase 4	P22748
TLZ1	isorhamnetin	CA7	Carbonic anhydrase 7	P43166
TLZ1	isorhamnetin	CYP1B1	Cytochrome P450 1B1	Q16678
TLZ1	isorhamnetin	ABCB1	Multidrug resistance protein 1	P08183
TLZ1	isorhamnetin	NOX4	NADPH oxidase 4	Q9NPH5
TLZ1	isorhamnetin	ABCG2	ATP-binding cassette sub-family G member 2	Q9UNQ0
TLZ1	isorhamnetin	MAOA	Amine oxidase [flavin-containing] A	P21397
TLZ1	isorhamnetin	CA3	Carbonic anhydrase 3	P07451
TLZ1	isorhamnetin	CA5A	Carbonic anhydrase 5A, mitochondrial	P35218
TLZ1	isorhamnetin	CA6	Carbonic anhydrase 6	P23280
TLZ1	isorhamnetin	CCR4	C-C chemokine receptor type 4	P51679
TLZ1	isorhamnetin	CYP2C8	Cytochrome P450 2C8	P10632
TLZ1	isorhamnetin	DAPK1	Death-associated protein kinase 1	P53355
TLZ1	isorhamnetin	HSD17B2	Estradiol 17-beta-dehydrogenase 2	P37059
TLZ1	isorhamnetin	ELAVL1	ELAV-like protein 1	Q15717
TLZ1	isorhamnetin	GPR35	G-protein coupled receptor 35	Q9HC97
TLZ1	isorhamnetin	CAMK2B	Calcium/calmodulin-dependent protein kinase type II subunit beta	Q13554
TLZ1	isorhamnetin	GLO1	Lactoylglutathione lyase	Q04760
TLZ1	isorhamnetin	ALOX12	Arachidonate 12-lipoxygenase, 12S-type	P18054
TLZ1	isorhamnetin	ALOX15	Arachidonate 15-lipoxygenase	P16050
TLZ1	isorhamnetin	ALOX5	Arachidonate 5-lipoxygenase	P09917
TLZ1	isorhamnetin	ABCC1	Multidrug resistance-associated protein 1	P33527
TLZ1	isorhamnetin	NEK6	Serine/threonine-protein kinase Nek6	Q9HC98
TLZ1	isorhamnetin	NUAK1	NUAK family SNF1-like kinase 1	O60285
TLZ1	isorhamnetin	MPO	Myeloperoxidase	P05164
TLZ1	isorhamnetin	PKN1	Serine/threonine-protein kinase N1	Q16512
TLZ1	isorhamnetin	CISD1	CDGSH iron-sulfur domain-containing protein 1	Q9NZ45
TLZ1	isorhamnetin	ESRRA	Steroid hormone receptor ERR1	P11474
TLZ1	isorhamnetin	TYR	Tyrosinase	P14679
TLZ1	isorhamnetin	APP	Amyloid-beta A4 protein	P05067
TLZ1	isorhamnetin	APEX1	DNA-(apurinic or apyrimidinic site) lyase	P27695
TLZ1	isorhamnetin	KDM4E	Lysine-specific demethylase 4E	B2RXH2
TLZ1	isorhamnetin	MAPT	Microtubule-associated protein tau	P10636
TLZ1	isorhamnetin	MPG	DNA-3-methyladenine glycosylase	P29372
TLZ1	isorhamnetin	PTPRS	Receptor-type tyrosine-protein phosphatase S	Q13332
TLZ1	isorhamnetin	P4HB	Protein disulfide-isomerase	P07237
TLZ1	isorhamnetin	KCND3	Potassium voltage-gated channel subfamily D member 3	Q9UK17
TLZ1	isorhamnetin	CBR1	Carbonyl reductase [NADPH] 1	P16152
TLZ1	isorhamnetin	ALPI	Intestinal-type alkaline phosphatase	P09923
TLZ1	isorhamnetin	AKR1B10	Aldo-keto reductase family 1 member B10	O60218
TLZ1	isorhamnetin	ST6GAL1	Beta-galactoside alpha-2,6-sialyltransferase 1	P15907
TLZ1	isorhamnetin	TTR	Transthyretin	P02766
TLZ1	isorhamnetin	NMUR2	Neuromedin-U receptor 2	Q9GZQ4
TLZ1	isorhamnetin	CYP1A1	Cytochrome P450 1A1	P04798
TLZ1	isorhamnetin	MAP2K4	Dual specificity mitogen-activated protein kinase kinase 4	P45985
TLZ1	isorhamnetin	BMP2	Bone morphogenetic protein 2	P12643
TLZ1	isorhamnetin	MAPK8	Mitogen-activated protein kinase 8	P45983
TLZ1	isorhamnetin	AKT1	RAC-alpha serine/threonine-protein kinase	P31749
TLZ1	isorhamnetin	PON2	Serum paraoxonase/arylesterase 2	Q15165
TLZ1	isorhamnetin	HMOX1	Heme oxygenase 1	P09601
TLZ1	isorhamnetin	MAPK9	Mitogen-activated protein kinase 9	P45984
TLZ2	K-STROPHANTHOSIDE	PAX8	Paired box protein Pax-8	Q06710
TLZ2	K-STROPHANTHOSIDE	KLF5	Krueppel-like factor 5	Q13887
TLZ2	K-STROPHANTHOSIDE	ATP1A1	Sodium/potassium-transporting ATPase subunit alpha-1	P05023
TLZ2	K-STROPHANTHOSIDE	ATP12A	Potassium-transporting ATPase alpha chain 2	P54707
TLZ3	K-STROPHANTHOSIDE_qt	NR3C2	Mineralocorticoid receptor	P08235
TLZ3	K-STROPHANTHOSIDE_qt	PAX8	Paired box protein Pax-8	Q06710
TLZ3	K-STROPHANTHOSIDE_qt	ATP12A	Potassium-transporting ATPase alpha chain 2	P54707
TLZ3	K-STROPHANTHOSIDE_qt	KLF5	Krueppel-like factor 5	Q13887
TLZ3	K-STROPHANTHOSIDE_qt	U2SURP	U2 snRNP-associated SURP motif-containing protein	O15042
TLZ4	erysimoside	PAX8	Paired box protein Pax-8	Q06710
TLZ4	erysimoside	KLF5	Krueppel-like factor 5	Q13887
TLZ4	erysimoside	ATP1A1	Sodium/potassium-transporting ATPase subunit alpha-1	P05023
TLZ4	erysimoside	ATP12A	Potassium-transporting ATPase alpha chain 2	P54707
TLZ5	Cynotoxin	NR3C2	Mineralocorticoid receptor	P08235
TLZ5	Cynotoxin	PAX8	Paired box protein Pax-8	Q06710
TLZ5	Cynotoxin	ATP12A	Potassium-transporting ATPase alpha chain 2	P54707
TLZ5	Cynotoxin	KLF5	Krueppel-like factor 5	Q13887
TLZ5	Cynotoxin	U2SURP	U2 snRNP-associated SURP motif-containing protein	O15042
TLZ6	evobioside	PAX8	Paired box protein Pax-8	Q06710
TLZ6	evobioside	ATP12A	Potassium-transporting ATPase alpha chain 2	P54707
TLZ6	evobioside	KLF5	Krueppel-like factor 5	Q13887
TLZ6	evobioside	ATP1A1	Sodium/potassium-transporting ATPase subunit alpha-1	P05023
TLZ7	Dihomolinolenic acid	PTGS1	Prostaglandin G/H synthase 1	P23219
TLZ7	Dihomolinolenic acid	PTGS2	Prostaglandin G/H synthase 2	P35354
TLZ7	Dihomolinolenic acid	FABP3	Fatty acid-binding protein, heart	P05413
TLZ7	Dihomolinolenic acid	FFAR1	Free fatty acid receptor 1	O14842
TLZ7	Dihomolinolenic acid	FFAR4	Free fatty acid receptor 4	Q5NUL3
TLZ7	Dihomolinolenic acid	OXER1	Oxoeicosanoid receptor 1	Q8TDS5
TLZ7	Dihomolinolenic acid	PPARA	Peroxisome proliferator-activated receptor alpha	Q07869
TLZ7	Dihomolinolenic acid	PPARG	Peroxisome proliferator-activated receptor gamma	P37231
TLZ7	Dihomolinolenic acid	PPARD	Peroxisome proliferator-activated receptor delta	Q03181
TLZ7	Dihomolinolenic acid	FABP4	Fatty acid-binding protein, adipocyte	P15090
TLZ7	Dihomolinolenic acid	EPHX2	Bifunctional epoxide hydrolase 2	P34913
TLZ7	Dihomolinolenic acid	ALOX12	Arachidonate 12-lipoxygenase, 12S-type	P18054
TLZ7	Dihomolinolenic acid	CNR1	Cannabinoid receptor 1	P21554
TLZ7	Dihomolinolenic acid	FAAH	Fatty-acid amide hydrolase 1	O00519
TLZ7	Dihomolinolenic acid	TRPV1	Transient receptor potential cation channel subfamily V member 1	Q8NER1
TLZ7	Dihomolinolenic acid	SLC22A6	Solute carrier family 22 member 6	Q4U2R8
TLZ7	Dihomolinolenic acid	SLC22A8	Solute carrier family 22 member 8	Q8TCC7
TLZ7	Dihomolinolenic acid	TLR2	Toll-like receptor 2	O60603
TLZ7	Dihomolinolenic acid	HMGCR	3-hydroxy-3-methylglutaryl-coenzyme A reductase	P04035
TLZ7	Dihomolinolenic acid	CNR2	Cannabinoid receptor 2	P34972
TLZ7	Dihomolinolenic acid	MGLL	Monoglyceride lipase	Q99685
TLZ7	Dihomolinolenic acid	PLA2G4A	Cytosolic phospholipase A2	P47712
TLZ7	Dihomolinolenic acid	PLA2G4B	Cytosolic phospholipase A2 beta	P0C869
TLZ7	Dihomolinolenic acid	PLA2G4C	Cytosolic phospholipase A2 gamma	Q9UP65
TLZ7	Dihomolinolenic acid	SOAT2	Sterol O-acyltransferase 2	O75908
TLZ7	Dihomolinolenic acid	TBXAS1	Thromboxane-A synthase	P24557
TLZ7	Dihomolinolenic acid	CES1	Liver carboxylesterase 1	P23141
TLZ7	Dihomolinolenic acid	LPAR1	Lysophosphatidic acid receptor 1	Q92633
TLZ7	Dihomolinolenic acid	LPAR2	Lysophosphatidic acid receptor 2	Q9HBW0
TLZ7	Dihomolinolenic acid	LPAR3	Lysophosphatidic acid receptor 3	Q9UBY5
TLZ7	Dihomolinolenic acid	LTB4R	Leukotriene B4 receptor 1	Q15722
TLZ7	Dihomolinolenic acid	TBXA2R	Thromboxane A2 receptor	P21731
GZ1	11-Hydroxynumantenine	CHRM3	Muscarinic acetylcholine receptor M3	P20309
GZ1	11-Hydroxynumantenine	CHRM1	Muscarinic acetylcholine receptor M1	P11229
GZ1	11-Hydroxynumantenine	ESR1	Estrogen receptor	P03372
GZ1	11-Hydroxynumantenine	SCN5A	Sodium channel protein type 5 subunit alpha	Q14524
GZ1	11-Hydroxynumantenine	CHRM5	Muscarinic acetylcholine receptor M5	P08912
GZ1	11-Hydroxynumantenine	OPRD1	Delta-type opioid receptor	P41143
GZ1	11-Hydroxynumantenine	HTR2A	5-hydroxytryptamine 2A receptor	P28223
GZ1	11-Hydroxynumantenine	HTR2C	5-hydroxytryptamine 2C receptor	P28335
GZ1	11-Hydroxynumantenine	ADRA1B	Alpha-1B adrenergic receptor	P35368
GZ1	11-Hydroxynumantenine	DRD2	D(2) dopamine receptor	P14416
GZ1	11-Hydroxynumantenine	OPRM1	Mu-type opioid receptor	P35372
GZ2	Harmonyl	ABCB1	Multidrug resistance protein 1	P08183
GZ2	Harmonyl	ADRA2B	Alpha-2B adrenergic receptor	P18089
GZ2	Harmonyl	ADRA2C	Alpha-2C adrenergic receptor	P18825
GZ2	Harmonyl	SLC18A2	Synaptic vesicular amine transporter	Q05940
GZ2	Harmonyl	ACE	Angiotensin-converting enzyme	P12821
GZ2	Harmonyl	CALD1	Caldesmon	Q05682
GZ3	ZINC00035529	NOS2	Nitric oxide synthase, inducible	P35228
GZ3	ZINC00035529	PTGS1	Prostaglandin G/H synthase 1	P23219
GZ3	ZINC00035529	CHRM3	Muscarinic acetylcholine receptor M3	P20309
GZ3	ZINC00035529	SCN5A	Sodium channel protein type 5 subunit alpha	Q14524
GZ3	ZINC00035529	PTGS2	Prostaglandin G/H synthase 2	P35354
GZ3	ZINC00035529	NOS3	Nitric-oxide synthase, endothelial	P29474
GZ3	ZINC00035529	RXRA	Retinoic acid receptor RXR-alpha	P19793
GZ3	ZINC00035529	ADRB2	Beta-2 adrenergic receptor	P07550
GZ3	ZINC00035529	OPRM1	Mu-type opioid receptor	P35372
GZ3	ZINC00035529	ESR2	Estrogen receptor beta	Q92731
GZ3	ZINC00035529	GABRA1	Gamma-aminobutyric acid receptor subunit alpha-1	P14867
GZ3	ZINC00035529	PIK3CG	Phosphatidylinositol-4,5-bisphosphate 3-kinase catalytic subunit, gamma isoform	P48736
GZ3	ZINC00035529	GRM1	Metabotropic glutamate receptor 1	Q13255
GZ3	ZINC00035529	ACHE	Acetylcholinesterase	P22303
GZ3	ZINC00035529	GRM5	Metabotropic glutamate receptor 5	P41594
GZ4	Flavidin	PTGS1	Prostaglandin G/H synthase 1	P23219
GZ4	Flavidin	CHRM3	Muscarinic acetylcholine receptor M3	P20309
GZ4	Flavidin	PTGS2	Prostaglandin G/H synthase 2	P35354
GZ4	Flavidin	NOS3	Nitric-oxide synthase, endothelial	P29474
GZ4	Flavidin	ACHE	Acetylcholinesterase	P22303
GZ4	Flavidin	ADRA1A	Alpha-1A adrenergic receptor	P35348
GZ4	Flavidin	ADRB2	Beta-2 adrenergic receptor	P07550
GZ4	Flavidin	ADRA1D	Alpha-1D adrenergic receptor	P25100
GZ4	Flavidin	NCOA2	Nuclear receptor coactivator 2	Q15596
GZ4	Flavidin	ESR2	Estrogen receptor beta	Q92731
GZ4	Flavidin	ESR1	Estrogen receptor	P03372
GZ5	Albaspidin AA	CASP3	Caspase-3	P42574
GZ5	Albaspidin AA	TNFRSF10A	Tumor necrosis factor receptor superfamily member 10A	O00220
GZ5	Albaspidin AA	AR	Androgen receptor	P10275
GZ5	Albaspidin AA	SERPINE1	Plasminogen activator inhibitor 1	P05121
GZ5	Albaspidin AA	PARP1	Poly [ADP-ribose] polymerase 1	P09874
GZ5	Albaspidin AA	AKT1	RAC-alpha serine/threonine-protein kinase	P31749
GZ5	Albaspidin AA	XIAP	E3 ubiquitin-protein ligase XIAP	P98170
XCQ1	Tomentolide A	PTGS1	Prostaglandin G/H synthase 1	P23219
XCQ1	Tomentolide A	ESR1	Estrogen receptor	P03372
XCQ1	Tomentolide A	AR	Androgen receptor	P10275
XCQ1	Tomentolide A	PTGS2	Prostaglandin G/H synthase 2	P35354
XCQ1	Tomentolide A	ESR2	Estrogen receptor beta	Q92731
XCQ1	Tomentolide A	GSK3B	Glycogen synthase kinase-3 beta	P49841
XCQ2	tomentogenin	GPBAR1	G-protein coupled bile acid receptor 1	Q8TDU6
XCQ2	tomentogenin	SERPINA6	Corticosteroid-binding globulin	P08185
XCQ2	tomentogenin	SHBG	Sex hormone-binding globulin	P04278
XCQ2	tomentogenin	ATP12A	Potassium-transporting ATPase alpha chain 2	P54707
XCQ2	tomentogenin	G6PD	Glucose-6-phosphate 1-dehydrogenase	P11413
XCQ2	tomentogenin	GABRD	Gamma-aminobutyric acid receptor subunit delta	O14764
XCQ2	tomentogenin	F3	Tissue factor	P13726
XCQ2	tomentogenin	OLR1	Oxidized low-density lipoprotein receptor 1	P78380
XCQ2	tomentogenin	NR1H3	Oxysterols receptor LXR-alpha	Q13133
XCQ3	sarcostin	NR3C2	Mineralocorticoid receptor	P08235
XCQ4	cynapanoside C_qt	SNIP1	Smad nuclear-interacting protein 1	Q8TAD8
XCQ4	cynapanoside C_qt	NR3C2	Mineralocorticoid receptor	P08235
XCQ4	cynapanoside C_qt	NR3C1	Glucocorticoid receptor	P04150
XCQ4	cynapanoside C_qt	NCOA1	Nuclear receptor coactivator 1	Q15788
XCQ5	cynatratoside B_qt	SERPINA6	Corticosteroid-binding globulin	P08185
XCQ5	cynatratoside B_qt	G6PD	Glucose-6-phosphate 1-dehydrogenase	P11413
XCQ5	cynatratoside B_qt	SHBG	Sex hormone-binding globulin	P04278
XCQ5	cynatratoside B_qt	CYP17A1	Steroid 17-alpha-hydroxylase/17,20 lyase	P05093
XCQ5	cynatratoside B_qt	SNIP1	Smad nuclear-interacting protein 1	Q8TAD8
HX1	Diop	SCN5A	Sodium channel protein type 5 subunit alpha	Q14524
HX1	Diop	ADRB2	Beta-2 adrenergic receptor	P07550
HX1	Diop	CHRM3	Muscarinic acetylcholine receptor M3	P20309
HX1	Diop	GABRB1	Gamma-aminobutyric acid receptor subunit beta-1	P18505
HX2	patchoulan 1,12-diol	POLK	DNA polymerase kappa	Q9UBT6
HX3	pachypodol	TUBB1	Tubulin beta-1 chain	Q9H4B7
HX4	5-Hydroxy-7,4'-dimethoxyflavanon	PTGS1	Prostaglandin G/H synthase 1	P23219
HX4	5-Hydroxy-7,4'-dimethoxyflavanon	SCN5A	Sodium channel protein type 5 subunit alpha	Q14524
HX4	5-Hydroxy-7,4'-dimethoxyflavanon	PTGS2	Prostaglandin G/H synthase 2	P35354
HX4	5-Hydroxy-7,4'-dimethoxyflavanon	RXRA	Retinoic acid receptor RXR-alpha	P19793
HX4	5-Hydroxy-7,4'-dimethoxyflavanon	ADRA1B	Alpha-1B adrenergic receptor	P35368
HX4	5-Hydroxy-7,4'-dimethoxyflavanon	ADRB2	Beta-2 adrenergic receptor	P07550
[truncated: 1,573 more rows]
