# Supplementary material for: Potential mechanism prediction of Cold-Damp Plague Formula against COVID-19 via network pharmacology analysis and molecular docking
Source: Chin Med. 2020 Jul 30;15:78. doi: 10.1186/s13020-020-00360-8 (PMC7391051; doi:10.1186/s13020-020-00360-8)
Supplement: Supplementary file 3 — Additional file 3: Table S3. The text results details of the Venn diagram. [file 13020_2020_360_MOESM3_ESM.xlsx]

## Sheet: venn_result22994
Table S3. The text results details of the Venn diagram
Herbs	total of repeated targets	elements (repeated targets)
BZ, CG, CZ, FL, GZ, HP, GGHX, JMY, JSZ, KXR, MH, PL, QH, SJ, TLZ, XCQ	3	PTGS2, ESR1, ESR2
BZ, CG, CZ, FL, GZ, GGHX, JMY, JSZ, KXR, MH, PL, QH, SJ, TLZ, XCQ	1	AR
CG, CZ, FL, GZ, HP, GGHX, JMY, JSZ, KXR, MH, PL, QH, SJ, TLZ, XCQ	1	PTGS1
BZ, CG, CZ, FL, GZ, HP, GHX, JMY, JSZ, KXR, MH, PL, QH, SJ, TLZ	2	RXRA, SCN5A
BZ, CZ, FL, GZ, HP, GHX, JBL, JMY, JSQ, KXR, MH, PL, QH, SJ, TLZ	1	CHRM1
BZ, CZ, FL, GZ, HP, GHX, JBL, JSQ, KXR, MH, PL, QH, SJ, TLZ	1	CHRM3
BZ, CG, CZ, FL, GZ, GHX, JMY, JSZ, KXR, MH, PL, QH, SJ, TLZ	1	GABRA1
BZ, CG, CZ, GZ, HP, GHX, JMY, JSZ, KXR, MH, PL, QH, SJ, TLZ	1	ADRB2
BZ, CG, FL, GZ, HP, GHX, JMY, JSZ, KXR, MH, PL, QH, SJ, TLZ	1	NCOA2
BZ, CZ, FL, GZ, HP, JBL, JMY, JSQ, KXR, MH, PL, QH, SJ, TLZ	1	CHRM2
CG, CZ, GZ, HP, GHX, JMY, JSZ, KXR, MH, PL, QH, SJ, TLZ	2	PIK3CG, CA7
BZ, CG, CZ, GZ, HP, GHX, JMY, JSZ, KXR, MH, QH, SJ, TLZ	1	ACHE
BZ, CG, CZ, FL, JMY, JSZ, KXR, MH, PL, QH, SJ, TLZ, XCQ	1	G6PD
BZ, CG, CZ, GZ, GHX, JMY, JSZ, KXR, MH, PL, QH, TLZ	2	AKR1B10, DPP4
CG, CZ, GZ, HP, GHX, JMY, JSZ, KXR, MH, PL, QH, TLZ	3	ABCG2,CYP1B1,CBR1
CG, CZ, GZ, GHX, JMY, JSZ, KXR, MH, PL, QH, SJ, TLZ	2	MAOA，AKR1B1
CG, GZ, HP, GHX, JMY, JSQ, JSZ, KXR, MH, PL, QH, TLZ	1	CA4
BZ, CG, CZ, FL, GZ, JMY, KXR, MH, PL, QH, SJ, TLZ	1	PGR
BZ, CG, CZ, FL, HP, KXR, MH, PL, QH, SJ, TLZ, XCQ	2	SERPINA6,SHBG
BZ, CG, CZ, FL, HP, GHX, KXR, MH, PL, QH, SJ, TLZ	1	CYP19A1
CG, CZ, GZ, GHX, JMY, JSZ, KXR, MH, PL, QH, TLZ	7	XDH,ALOX12,ALOX5,ABCB1,ABCC1,VEGFA,PRSS1
BZ, CZ, GZ, HP, GHX, JSZ, KXR, MH, QH, SJ, TLZ	1	OPRM1
BZ, CZ, GZ, HP, JSZ, KXR, MH, PL, QH, SJ, TLZ	1	ADRA1A
BZ, CG, CZ, FL, KXR, MH, PL, QH, SJ, TLZ, XCQ	3	NR1H3,GPBAR1,CYP17A1
CG, HP, GHX, JMY, JSZ, KXR, MH, PL, QH, SJ, TLZ	1	MAOB
BZ, CG, CZ, FL, JSZ, KXR, MH, PL, QH, SJ, TLZ	1	SRD5A2
CG, CZ, FL, GZ, GHX, JMY, JSZ, KXR, MH, PL, TLZ	1	PPARG
CG, CZ, GZ, GHX, JMY, JSZ, MH, PL, QH, SJ, TLZ	2	JUN,CASP3
CG, CZ, GZ, GHX, JMY, JSQ, JSZ, MH, PL, QH, TLZ	1	CYP1A1
CZ, GZ, GHX, JMY, JSZ, KXR, MH, PL, QH, TLZ	1	PGF
FL, GZ, GHX, JMY, KXR, MH, PL, QH, SJ, TLZ	1	ADRA1B
CG, GZ, GHX, JMY, JSZ, KXR, MH, PL, QH, TLZ	5	TTR,ALPI,CA3,MPO,CA12
CZ, GZ, HP, JSZ, KXR, MH, PL, QH, SJ, TLZ	1	HTR2A
BZ, HP, GHX, KXR, MH, PL, QH, SJ, TLZ, XCQ	1	NCOA1
CG, FL, GHX, JMY, JSZ, KXR, MH, QH, SJ, TLZ	1	PON1
BZ, CG, CZ, FL, KXR, MH, PL, QH, SJ, TLZ	12	RORA,EPHA2,NPC1L1,EPHA5,EPHA4,POLA1,EPHA7,NR1H2,EPHB3,SREBF2,EPHA8,EBP
BZ, CG, CZ, FL, JSZ, KXR, MH, QH, SJ, TLZ	1	NR1H4
CG, CZ, GZ, GHX, JMY, JSZ, KXR, MH, PL, TLZ	1	RELA
BZ, CG, GZ, GHX, JMY, JSZ, KXR, MH, PL, TLZ	1	ACP1
CG, GZ, HP, GHX, JMY, JSZ, KXR, MH, PL, TLZ	2	HSD17B1,CA2
CG, GZ, GHX, JMY, JSZ, KXR, MH, PL, SJ, TLZ	2	HMOX1,MAPT
CZ, FL, GZ, JMY, JSZ, KXR, MH, PL, SJ, TLZ	1	SLC6A2
CG, CZ, GHX, JMY, JSZ, KXR, MH, PL, TLZ, XCQ	1	GSK3B
BZ, CG, GHX, JMY, JSZ, KXR, MH, PL, TLZ, XCQ	1	F3
CG, CZ, GZ, GHX, JMY, JSZ, MH, PL, QH, TLZ	4	PTPRS,AHR,KCND3,NOX4
CG, GZ, GHX, JMY, JSZ, MH, PL, QH, SJ, TLZ	3	GLO1,CYP1A2,ALOX15
BZ, CG, CZ, GZ, GHX, JMY, JSZ, MH, QH, TLZ	1	NOS3
CG, CZ, GZ, GHX, JMY, JSZ, MH, QH, SJ, TLZ	2	BCL2,BAX
CG, GZ, GHX, JMY, JSQ, JSZ, MH, QH, SJ, TLZ	1	CYP3A4
CG, GHX, JMY, JSQ, JSZ, MH, PL, QH, SJ, TLZ	1	CASP9
CZ, GZ, GHX, JMY, JSZ, KXR, MH, QH, TLZ	1	NOS2
CZ, FL, GHX, KXR, MH, PL, QH, SJ, TLZ	1	PDE3A
CG, GHX, JMY, JSZ, KXR, MH, PL, QH, TLZ	2	IL2,TOP1
CG, GHX, JMY, JSZ, KXR, MH, QH, SJ, TLZ	3	KCNH2,CA6,PRKCA
BZ, CZ, HP, KXR, MH, PL, QH, SJ, TLZ	1	CHRNA7
BZ, CG, CZ, FL, KXR, MH, QH, SJ, TLZ	7	VDR,SRD5A1,EPHA6,RORC,EPHB2,EPHB1,EPHA1
HP, JBL, JMY, JSQ, KXR, MH, QH, SJ, TLZ	1	CHRM4
CG, GZ, GHX, JMY, JSZ, KXR, MH, PL, TLZ	3	ICAM1,ESRRA,TYR
CG, GHX, JMY, JSZ, KXR, MH, PL, SJ, TLZ	1	PLAU
CZ, GZ, GHX, JMY, JSZ, MH, PL, QH, TLZ	3	GRK6,TNKS2,TNKS
CG, GZ, GHX, JMY, JSZ, MH, PL, QH, TLZ	8	GPR35,NEK6,CYP2C8,ELAVL1,ST6GAL1,DAPK1,CCR4,KDM4E
CG, CZ, GHX, JMY, JSZ, MH, PL, QH, TLZ	2	TERT,MMP9
CG, GHX, JMY, JSZ, MH, PL, QH, SJ, TLZ	2	FOS,APP
CG, CZ, GZ, GHX, JMY, JSZ, MH, PL, TLZ	3	TNF,AKT1,MMP1
CG, FL, GZ, GHX, JMY, JSZ, MH, PL, TLZ	1	TOP2A
CG, CZ, GHX, JMY, JSZ, MH, PL, SJ, TLZ	1	TP53
CG, CZ, GHX, JBL, JMY, JSZ, MH, PL, TLZ	1	IL6
CZ, HP, GHX, KXR, MH, QH, SJ, TLZ	1	SLC6A4
CG, GHX, JMY, JSZ, KXR, MH, QH, TLZ	4	BACE1,ODC1,CA9,CA5A
CG, CZ, FL, KXR, MH, QH, SJ, TLZ	1	GBA2
CG, GZ, GHX, JMY, JSZ, KXR, MH, TLZ	3	F7,HAS2,ESRRB
CG, CZ, GHX, JMY, JSZ, KXR, MH, TLZ	2	PTGER3,KDR
BZ, JMY, JSQ, JSZ, KXR, MH, PL, TLZ	1	CES2
GZ, GHX, JMY, JSZ, MH, PL, QH, TLZ	1	AMY1A; AMY1B; AMY1C
CG, GZ, GHX, JMY, JSZ, MH, QH, TLZ	1	NR1I2
GZ, JMY, JSQ, JSZ, MH, QH, SJ, TLZ	1	CYP2D6
CG, GHX, JMY, JSZ, MH, PL, QH, TLZ	2	EGFR,PIM1
CG, GHX, JMY, JSZ, MH, QH, SJ, TLZ	1	CASP8
CG, GZ, GHX, JMY, JSZ, MH, PL, TLZ	9	FLT3,SLC2A4,GSTP1,PKN1,NUAK1,INSR,P4HB,MPG,PARP1
CG, CZ, GZ, GHX, JMY, JSZ, MH, TLZ	2	AHSA1,CDK1
CG, GZ, GHX, JMY, JSZ, MH, SJ, TLZ	1	CISD1
CG, CZ, GHX, JMY, JSZ, MH, PL, TLZ	3	CDKN1A,CCND1,MCL1
FL, KXR, MH, PL, QH, SJ, TLZ	1	GABRA3
BZ, JSZ, KXR, MH, PL, QH, TLZ	1	PTPN1
FL, KXR, MH, PL, SJ, TLZ, XCQ	1	NR3C2
CG, GHX, JMY, JSZ, KXR, MH, TLZ	6	PPARD,PPARA,SOD1,DRD4,HIF1A,CA1
GHX, JMY, JSQ, JSZ, KXR, MH, TLZ	1	CES1
FL, JSQ, KXR, MH, PL, SJ, TLZ	1	ADH1C
CG, GHX, JSZ, KXR, MH, PL, SJ	1	LTA4H
CZ, JSQ, JSZ, KXR, MH, PL, SJ	1	SLC6A3
GZ, JMY, JSZ, MH, PL, QH, TLZ	1	MAPK8
FL, GZ, JMY, MH, QH, SJ, TLZ	1	GABRA2
CG, GHX, JMY, JSZ, MH, QH, TLZ	2	CA14,POR
CZ, GHX, JMY, JSZ, MH, PL, QH	1	CREB1
CG, GZ, GHX, JMY, JSZ, MH, TLZ	11	HSD17B2,GSTM1,PSMD3,SELE,NR1I3,SERPINE1,VCAM1,DIO1,APEX1,GSTM2,STAT1
CG, GHX, JMY, JSZ, MH, PL, TLZ	12	MMP2,CCNB1,MET,IL10,MAPK1,BIRC5,ERBB2,IFNG,BCL2L1,RB1,NFKBIA,CD40LG
CG, CZ, GHX, JMY, JSZ, MH, TLZ	3	CXCL8,MYC,CCL2
CG, GHX, JMY, JSZ, MH, SJ, TLZ	3	NFE2L2,CYP2C9,CTSD
CG, GHX, JMY, JSQ, JSZ, MH, TLZ	2	PLA2G1B,IL1B
CG, JSZ, KXR, MH, QH, SJ	1	CA5B
GZ, JMY, JSZ, KXR, MH, TLZ	1	AKR1C3
JMY, JSQ, JSZ, KXR, MH, TLZ	2	FAAH,FABP3
CG, GHX, JMY, JSZ, MH, TLZ	62	HSPB1，COL3A1，MGAM，EIF6，DCAF5，，MMP13，MMP3，AXL，PCOLCE，CXCR1，GJA1，ELK1，PRKCB，CLDN4，ACACA，IGF2，PYGL，NPEPPS，COL1A1，HIBCH，PLAT，CXCL2，NQO1，ALK，NKX3-1，ERBB3，PTK2，HK2，IGF1R，F10，CAV1，E2F1，DUOX2，CHEK2，CXCL11，HSF1，ACP3，RUNX2，THBD，E2F2，HCK，AURKB，CXCL10，CDK6，CAMK2B，RAF1，EGF，IL1A，NMUR2，RASA1，SLC2A2，PIK3R1，CHUK，SPP1，F2，NCF1，RUNX1T1，IGFBP3，AVPR2，CSNK2A1，RASSF1，NEK2
GHX, JSZ, KXR, MH, QH	1	ERAP1
GZ, JMY, KXR, MH, TLZ	1	UGT1A3
CZ, GHX, KXR, MH, TLZ	1	CHEK1
GHX, JSZ, KXR, MH, TLZ	1	HMGCR
JSZ, KXR, MH, SJ, TLZ	2	CNR1，TRPV1
JMY, JSZ, KXR, MH, TLZ	2	PAM，EPHX2，EPHX2
JSQ, JSZ, KXR, MH, TLZ	2	PLA2G2A，SPHK1
GZ, HP, JBL, KXR, MH	1	CHRM5
GZ, HP, JSZ, KXR, MH	1	OPRD1
FL, JSZ, KXR, MH, XCQ	1	NR3C1
HP, GHX, KXR, MH, PL	1	TAS2R31
JSZ, KXR, MH, PL, SJ	2	ADRA2A，CTRB1
FL, MH, QH, SJ, TLZ	1	GABRA5
CZ, JSZ, MH, PL, QH	1	CDK2
GZ, GHX, JMY, MH, TLZ	1	ALDH2
CG, CZ, GHX, KXR, TLZ	1	MAPK14
JSZ, KXR, MH, QH	1	NOS1
GHX, KXR, MH, TLZ	1	POLK
KXR, MH, SJ, TLZ	1	CNR2
JSZ, KXR, MH, TLZ	8	LPAR3，CDC25B，FFAR4，SLC22A6，OXER1，PLA2G4A，PLA2G4B，LPAR2
GZ, HP, KXR, MH	1	ADRA1D
DL, GZ, KXR, MH	1	DRD2
HP, GHX, KXR, MH	1	KLK2
KXR, MH, PL, SJ	1	ADRB1
JSZ, KXR, MH, SJ	1	SIGMAR1
JMY, JSZ, KXR, MH	1	CAT
JSQ, JSZ, KXR, MH	2	SLC22A1,GGPS1,
MH, QH, SJ, TLZ	2	MAP2,CHRNA2
GZ, JMY, MH, TLZ	7	UGT3A1,PPP3CA,IKBKB,CTDSP1,SLPI,SLC2A1,RPS6KA3
GHX, JSZ, MH, PL	1	NAE1
GHX, JSZ, MH, SJ	1	MAPK3
FL, JSZ, MH, PL	1	PTGES
JSZ, MH, PL, SJ	1	CASP7
JMY, JSZ, MH, SJ	1	CYP2C19
CZ, GHX, KXR, TLZ	1	CCNA2
JMY, JSZ, KXR, TLZ	2	FABP4,FFAR1
BZ, JSZ, KXR, PL	1	POLB
DL, JSQ, KXR, SJ	1	HTR1A
JMY, JSZ, KXR, SJ	1	PTPN7
KXR, MH, TLZ	12	MGLL,LPAR4,LPAR5,PAFAH1B2,POLH,LPAR6,DAGLA,SELP,PLA2G4C,ENPP2,LPAR1,SOAT2
GZ, KXR, MH	1	HTR2C
GHX, KXR, MH	1	UGT1A1
CG, KXR, MH	1	HSP90AA1
JMY, KXR, MH	1	ALPL
JSZ, KXR, MH	11	HSD17B3,DNMT1,APOB,FUT4,SLC47A1,STS,SLC22A11,ST3GAL3,FUT7,PGD,CSF2
CZ, GHX, MH	2	CDK5R1,CALM1
JSZ, MH, PL	11	MDM2,CD38,SYK,IL4,PCNA,ADCY2,CSNK2B,CSNK2A2,SNCA,NUF2,MMP12
JSZ, MH, SJ	1	BCHE
JMY, JSZ, MH	1	EPHX1
JSQ, JSZ, MH	2	S1PR2,S1PR3
JMY, KXR, QH	1	CYP2A6
JSZ, KXR, TLZ	10	PLA2G2C,HAO1,CDC25C,KDM5A,PTGFR,SLC22A8,TBXAS1,TLR2,PLA2G10,CDC25A
JSQ, KXR, TLZ	2	LPO,EPX
BZ, KXR, PL	1	PTPN2
FL, JSZ, TLZ	1	GRIA2
BZ, FL, PL	1	HSD11B1
JMY, JSQ, JSZ	9	PFKFB2,HBB,SULT1A2,PFKFB1,SULT1A1,PFKFB3,PFKFB4,SDHA,GINS2
KXR, MH	9	UGT1A9,UGT1A7,GPR34,P2RY10,UGT1A8,GPR174,ATIC,ADCY10,SLC22A3
GHX, MH	2	NLRP3,KLK7
MH, SJ	1	NFATC1
JSZ, MH	12	GOT1,S1PR1,NAAA,THRB,ABAT,OPRK1,RARB,NR5A1,THRA,FNTA,FNTB,SQLE
JSQ, MH	2	PPIF,S1PR4
KXR, QH	1	RAD52
KXR, TLZ	7	SLCO2A1,PXDNL,PXDN,TPO,TBXA2R,PTGER4,LTB4R
GZ, KXR	2	ADRA2C,ADRA2B
GHX, KXR	3	ALDH1A2,ALDH1B1,TUBB1
FL, KXR	1	CYP51A1
DL, KXR	4	SLC22A2,HTR7,DRD5,DRD1
JMY, KXR	1	DRD3
JSZ, KXR	3	KRAS,DDC,HDC
GHX, QH	1	CA13
QH, SJ	1	NFKB1
JSZ, QH	2	CASP1,CYP2B6
TLZ, XCQ	2	ATP12A,OLR1
FL, TLZ	2	PON2,GABRA6
JSZ, TLZ	1	KLF5
GZ, JSZ	1	ACE
GHX, JSZ	2	GABRB1,CTSS
FL, PL	1	PIN1
BZ, PL	3	HSD11B2,CD81,PTPN6
BZ, CZ	2	GSS,VILL
CZ, JSZ	2	GRIN1,GRIN2B
JSZ, SJ	2	MTNR1B,MTNR1A
JBL, JSZ	1	GABRR1
JBL, JSQ	1	SLC6A12
JMY, JSZ	13	DFFB,DECR1,DFFA,ARX,ALDH3A2,ALDH3A1,DNASE1L3,ENDOG,MLST8,TH,SUB1,HAGH,ERN1
JMY, JSQ	6	ADH1A,GGNBP2,ADH7,ADH1B,CYP2E1,ADH6
JSQ, JSZ	8	GRM3,ADHFE1,KDM5C,BHMT,AHCY,LAP3,KDM6B,KDM3A
